# Supplementary material for: New ant records from La Réunion Island (Hymenoptera, Formicidae)
Source: Biodivers Data J. 2026 Mar 17;14:e188364. doi: 10.3897/BDJ.14.e188364 (PMC13014136; doi:10.3897/BDJ.14.e188364)
Supplement: XML Treatment for Brachymyrmex australis [file BDJ.14.e188364-treatment2.xml]

<!DOCTYPE tp:taxon-treatment
  PUBLIC "-//TaxonX//DTD Taxonomic Treatment Publishing DTD v0 20100105//EN" "tax-treatment-NSO.dtd">
<tp:taxon-treatment xmlns:tp="http://www.plazi.org/taxpub"><tp:treatment-meta><mixed-citation publication-type="journal"><person-group><name><surname>Carval</surname><given-names>Dominique</given-names></name><name><surname>Jacquelin</surname><given-names>Floriane</given-names></name><name><surname>Soti</surname><given-names>Valérie</given-names></name><name><surname>Paulin</surname><given-names>Louis</given-names></name><name><surname>Parnaudeau</surname><given-names>Raphaël</given-names></name><name><surname>Fisher</surname><given-names>Brian L.</given-names></name><name><surname>Ramage</surname><given-names>Thibault</given-names></name></person-group><article-title>New ant records from La Réunion Island (<tp:taxon-name><tp:taxon-name-part taxon-name-part-type="order">Hymenoptera</tp:taxon-name-part></tp:taxon-name>, <tp:taxon-name><tp:taxon-name-part taxon-name-part-type="family">Formicidae</tp:taxon-name-part></tp:taxon-name>)</article-title><source>Biodivers Data J</source><day>17</day><month>03</month><year>2026</year><volume>14</volume><pub-id pub-id-type="doi">10.3897/BDJ.14.e188364</pub-id></mixed-citation></tp:treatment-meta><tp:nomenclature><tp:taxon-name><object-id xmlns:xlink="http://www.w3.org/1999/xlink" content-type="arpha" xlink:type="simple">8E1CCCC5-8E08-57D2-BF59-4711DA8106D7</object-id><tp:taxon-name-part taxon-name-part-type="genus">Brachymyrmex</tp:taxon-name-part> <tp:taxon-name-part taxon-name-part-type="species">australis</tp:taxon-name-part></tp:taxon-name><tp:taxon-authority>Forel, 1909</tp:taxon-authority></tp:nomenclature><tp:treatment-sec sec-type="materials"><title>Materials</title><list list-type="alpha-lower" list-content="occurrences"><list-item><p><bold>Type status:</bold> <named-content xmlns:xlink="http://www.w3.org/1999/xlink" content-type="dwc:typeStatus" xlink:type="simple">Other material</named-content>. <bold>Occurrence:</bold> lifeStage: <named-content xmlns:xlink="http://www.w3.org/1999/xlink" content-type="dwc:lifeStage" xlink:type="simple">4 workers</named-content>; occurrenceID: <named-content xmlns:xlink="http://www.w3.org/1999/xlink" content-type="dwc:occurrenceID" xlink:type="simple">CDA9844B-B8A4-5177-894F-9B8D03E3FC6C</named-content>; <bold>Location:</bold> island: <named-content xmlns:xlink="http://www.w3.org/1999/xlink" content-type="dwc:island" xlink:type="simple">La Réunion</named-content>; country: <named-content xmlns:xlink="http://www.w3.org/1999/xlink" content-type="dwc:country" xlink:type="simple">France</named-content>; municipality: <named-content xmlns:xlink="http://www.w3.org/1999/xlink" content-type="dwc:municipality" xlink:type="simple">Saint-Pierre</named-content>; locality: <named-content xmlns:xlink="http://www.w3.org/1999/xlink" content-type="dwc:locality" xlink:type="simple">Bassin Plat</named-content>; verbatimElevation: <named-content xmlns:xlink="http://www.w3.org/1999/xlink" content-type="dwc:verbatimElevation" xlink:type="simple">152 m</named-content>; decimalLatitude: <named-content xmlns:xlink="http://www.w3.org/1999/xlink" content-type="dwc:decimalLatitude" xlink:type="simple">-21.32356</named-content>; decimalLongitude: <named-content xmlns:xlink="http://www.w3.org/1999/xlink" content-type="dwc:decimalLongitude" xlink:type="simple">55.49042</named-content>; <bold>Identification:</bold> identifiedBy: <named-content xmlns:xlink="http://www.w3.org/1999/xlink" content-type="dwc:identifiedBy" xlink:type="simple">D. Carval; T. Ramage</named-content>; <bold>Event:</bold> samplingProtocol: <named-content xmlns:xlink="http://www.w3.org/1999/xlink" content-type="dwc:samplingProtocol" xlink:type="simple">aspirator</named-content>; verbatimEventDate: <named-content xmlns:xlink="http://www.w3.org/1999/xlink" content-type="dwc:verbatimEventDate" xlink:type="simple">27.VII.2020</named-content>; habitat: <named-content xmlns:xlink="http://www.w3.org/1999/xlink" content-type="dwc:habitat" xlink:type="simple">living tree trunk</named-content>; <bold>Record Level:</bold> institutionCode: <named-content xmlns:xlink="http://www.w3.org/1999/xlink" content-type="dwc:institutionCode" xlink:type="simple">CDC</named-content></p></list-item><list-item><p><bold>Type status:</bold> <named-content xmlns:xlink="http://www.w3.org/1999/xlink" content-type="dwc:typeStatus" xlink:type="simple">Other material</named-content>. <bold>Occurrence:</bold> lifeStage: <named-content xmlns:xlink="http://www.w3.org/1999/xlink" content-type="dwc:lifeStage" xlink:type="simple">13 workers 6 males</named-content>; occurrenceID: <named-content xmlns:xlink="http://www.w3.org/1999/xlink" content-type="dwc:occurrenceID" xlink:type="simple">0B17DC5F-6F69-5CE0-B538-C224E1A24FCF</named-content>; <bold>Location:</bold> island: <named-content xmlns:xlink="http://www.w3.org/1999/xlink" content-type="dwc:island" xlink:type="simple">La Réunion</named-content>; country: <named-content xmlns:xlink="http://www.w3.org/1999/xlink" content-type="dwc:country" xlink:type="simple">France</named-content>; municipality: <named-content xmlns:xlink="http://www.w3.org/1999/xlink" content-type="dwc:municipality" xlink:type="simple">Saint-Philippe</named-content>; locality: <named-content xmlns:xlink="http://www.w3.org/1999/xlink" content-type="dwc:locality" xlink:type="simple">Mare Longue forest</named-content>; verbatimElevation: <named-content xmlns:xlink="http://www.w3.org/1999/xlink" content-type="dwc:verbatimElevation" xlink:type="simple">233 m</named-content>; decimalLatitude: <named-content xmlns:xlink="http://www.w3.org/1999/xlink" content-type="dwc:decimalLatitude" xlink:type="simple">-21.35389</named-content>; decimalLongitude: <named-content xmlns:xlink="http://www.w3.org/1999/xlink" content-type="dwc:decimalLongitude" xlink:type="simple">55.74056</named-content>; <bold>Identification:</bold> identifiedBy: <named-content xmlns:xlink="http://www.w3.org/1999/xlink" content-type="dwc:identifiedBy" xlink:type="simple">D. Carval; T. Ramage</named-content>; <bold>Event:</bold> samplingProtocol: <named-content xmlns:xlink="http://www.w3.org/1999/xlink" content-type="dwc:samplingProtocol" xlink:type="simple">aspirator</named-content>; verbatimEventDate: <named-content xmlns:xlink="http://www.w3.org/1999/xlink" content-type="dwc:verbatimEventDate" xlink:type="simple">25.IV.2023</named-content>; habitat: <named-content xmlns:xlink="http://www.w3.org/1999/xlink" content-type="dwc:habitat" xlink:type="simple">rotten wood trunk</named-content>; <bold>Record Level:</bold> institutionCode: <named-content xmlns:xlink="http://www.w3.org/1999/xlink" content-type="dwc:institutionCode" xlink:type="simple">CDC</named-content></p></list-item><list-item><p><bold>Type status:</bold> <named-content xmlns:xlink="http://www.w3.org/1999/xlink" content-type="dwc:typeStatus" xlink:type="simple">Other material</named-content>. <bold>Occurrence:</bold> lifeStage: <named-content xmlns:xlink="http://www.w3.org/1999/xlink" content-type="dwc:lifeStage" xlink:type="simple">7 workers</named-content>; occurrenceID: <named-content xmlns:xlink="http://www.w3.org/1999/xlink" content-type="dwc:occurrenceID" xlink:type="simple">F325AA5D-69FF-5A65-9A83-44D0B85F6E7C</named-content>; <bold>Location:</bold> island: <named-content xmlns:xlink="http://www.w3.org/1999/xlink" content-type="dwc:island" xlink:type="simple">La Réunion</named-content>; country: <named-content xmlns:xlink="http://www.w3.org/1999/xlink" content-type="dwc:country" xlink:type="simple">France</named-content>; municipality: <named-content xmlns:xlink="http://www.w3.org/1999/xlink" content-type="dwc:municipality" xlink:type="simple">La Possession</named-content>; locality: <named-content xmlns:xlink="http://www.w3.org/1999/xlink" content-type="dwc:locality" xlink:type="simple">Crête solitude</named-content>; verbatimElevation: <named-content xmlns:xlink="http://www.w3.org/1999/xlink" content-type="dwc:verbatimElevation" xlink:type="simple">670 m</named-content>; decimalLatitude: <named-content xmlns:xlink="http://www.w3.org/1999/xlink" content-type="dwc:decimalLatitude" xlink:type="simple">-21.96178</named-content>; decimalLongitude: <named-content xmlns:xlink="http://www.w3.org/1999/xlink" content-type="dwc:decimalLongitude" xlink:type="simple">55.36500</named-content>; <bold>Identification:</bold> identifiedBy: <named-content xmlns:xlink="http://www.w3.org/1999/xlink" content-type="dwc:identifiedBy" xlink:type="simple">D. Carval; T. Ramage</named-content>; <bold>Event:</bold> samplingProtocol: <named-content xmlns:xlink="http://www.w3.org/1999/xlink" content-type="dwc:samplingProtocol" xlink:type="simple">beating tray</named-content>; verbatimEventDate: <named-content xmlns:xlink="http://www.w3.org/1999/xlink" content-type="dwc:verbatimEventDate" xlink:type="simple">28.III.2024</named-content>; habitat: <named-content xmlns:xlink="http://www.w3.org/1999/xlink" content-type="dwc:habitat" xlink:type="simple">shrubs</named-content>; <bold>Record Level:</bold> institutionCode: <named-content xmlns:xlink="http://www.w3.org/1999/xlink" content-type="dwc:institutionCode" xlink:type="simple">CDC</named-content></p></list-item></list></tp:treatment-sec><tp:treatment-sec sec-type="Diagnosis"><title>Diagnosis</title><p>According to <xref ref-type="bibr" rid="B13863563">Ortiz-Sepulveda et al. (2019)</xref>, <italic><tp:taxon-name><tp:taxon-name-part taxon-name-part-type="genus" reg="Brachymymex">B.</tp:taxon-name-part> <tp:taxon-name-part taxon-name-part-type="species" reg="australis">australis</tp:taxon-name-part></tp:taxon-name></italic> is very similar to <italic><tp:taxon-name><tp:taxon-name-part taxon-name-part-type="genus" reg="Brachymymex">B.</tp:taxon-name-part> <tp:taxon-name-part taxon-name-part-type="species" reg="aphidicola">aphidicola</tp:taxon-name-part></tp:taxon-name></italic> Forel, 1909, but can be distinguished by scape indices 1, 2 and 3 (hereafter SI-I3). However, of our 13 specimens from the three locations, the SI1 identified none as <italic><tp:taxon-name><tp:taxon-name-part taxon-name-part-type="genus" reg="Brachymymex">B.</tp:taxon-name-part> <tp:taxon-name-part taxon-name-part-type="species" reg="australis">australis</tp:taxon-name-part></tp:taxon-name></italic>, three as <italic><tp:taxon-name><tp:taxon-name-part taxon-name-part-type="genus" reg="Brachymymex">B.</tp:taxon-name-part> <tp:taxon-name-part taxon-name-part-type="species" reg="aphidicola">aphidicola</tp:taxon-name-part></tp:taxon-name></italic> and led 10 times to an uncertain classification (Table <xref ref-type="table" rid="T13890086">1</xref>). Similarly, SI2 identified six specimens as <italic><tp:taxon-name><tp:taxon-name-part taxon-name-part-type="genus" reg="Brachymymex">B.</tp:taxon-name-part> <tp:taxon-name-part taxon-name-part-type="species" reg="australis">australis</tp:taxon-name-part></tp:taxon-name></italic>, none as <italic><tp:taxon-name><tp:taxon-name-part taxon-name-part-type="genus" reg="Brachymymex">B.</tp:taxon-name-part> <tp:taxon-name-part taxon-name-part-type="species" reg="aphidicola">aphidicola</tp:taxon-name-part></tp:taxon-name></italic> and led seven times to an uncertain classification (Table <xref ref-type="table" rid="T13890086">1</xref>). By contrast, SI3 identified all the specimens as <italic><tp:taxon-name><tp:taxon-name-part taxon-name-part-type="genus" reg="Brachymymex">B.</tp:taxon-name-part> <tp:taxon-name-part taxon-name-part-type="species" reg="australis">australis</tp:taxon-name-part></tp:taxon-name></italic>. On La Réunion Island, this ant can be confused with <italic><tp:taxon-name><tp:taxon-name-part taxon-name-part-type="genus" reg="Plagiolepis">Plagiolepis</tp:taxon-name-part> <tp:taxon-name-part taxon-name-part-type="species" reg="alluaudi">alluaudi</tp:taxon-name-part></tp:taxon-name></italic> Emery, 1894 from which it can be distinguished by the number of antennal segments (nine for <italic><tp:taxon-name><tp:taxon-name-part taxon-name-part-type="genus" reg="Brachymymex">B.</tp:taxon-name-part> <tp:taxon-name-part taxon-name-part-type="species" reg="aphidicola">aphidicola</tp:taxon-name-part></tp:taxon-name></italic>, 11 for <italic><tp:taxon-name><tp:taxon-name-part taxon-name-part-type="genus" reg="Plagiolepis">P.</tp:taxon-name-part> <tp:taxon-name-part taxon-name-part-type="species" reg="alluaudi">alluaudi</tp:taxon-name-part></tp:taxon-name></italic>). <italic><tp:taxon-name><tp:taxon-name-part taxon-name-part-type="genus" reg="Brachymyrmex">Brachymyrmex</tp:taxon-name-part> <tp:taxon-name-part taxon-name-part-type="species" reg="australis">australis</tp:taxon-name-part></tp:taxon-name></italic> can be distinguished from <italic><tp:taxon-name><tp:taxon-name-part taxon-name-part-type="genus" reg="Brachymyrmex">Brachymyrmex</tp:taxon-name-part> <tp:taxon-name-part taxon-name-part-type="species" reg="cordemoyi">cordemoyi</tp:taxon-name-part></tp:taxon-name></italic> Forel, 1895 by its colouration and worker size polymorphism. <italic><tp:taxon-name><tp:taxon-name-part taxon-name-part-type="genus" reg="Brachymyrmex">Brachymyrmex</tp:taxon-name-part> <tp:taxon-name-part taxon-name-part-type="species" reg="australis">australis</tp:taxon-name-part></tp:taxon-name></italic> typically exhibits a uniformly light orange colouration (Fig. <xref ref-type="fig" rid="F13890052">3</xref>), whereas <italic><tp:taxon-name><tp:taxon-name-part taxon-name-part-type="genus" reg="Brachymyrmex">B.</tp:taxon-name-part> <tp:taxon-name-part taxon-name-part-type="species" reg="cordemoyi">cordemoyi</tp:taxon-name-part></tp:taxon-name></italic> is generally dark brown, although lighter individuals may occur. In addition, workers of <italic><tp:taxon-name><tp:taxon-name-part taxon-name-part-type="genus" reg="Brachymymex">B.</tp:taxon-name-part> <tp:taxon-name-part taxon-name-part-type="species" reg="australis">australis</tp:taxon-name-part></tp:taxon-name></italic> are monomorphic in size, while those of <italic><tp:taxon-name><tp:taxon-name-part taxon-name-part-type="genus" reg="Brachymyrmex">B.</tp:taxon-name-part> <tp:taxon-name-part taxon-name-part-type="species" reg="cordemoyi">cordemoyi</tp:taxon-name-part></tp:taxon-name></italic> show marked size polymorphism.</p></tp:treatment-sec><tp:treatment-sec sec-type="Distribution"><title>Distribution</title><p>This species is native to South America and Central America and has been reported as introduced in Mauritius (<xref ref-type="bibr" rid="B13863563">Ortiz-Sepulveda et al. 2019</xref>, <xref ref-type="bibr" rid="B13863702">Rosas-Mejía et al. 2021</xref>).</p></tp:treatment-sec><tp:treatment-sec sec-type="Ecology"><title>Ecology</title><p>This species has been found under stones and in rotten wood and epiphytes (<xref ref-type="bibr" rid="B13863563">Ortiz-Sepulveda et al. 2019</xref>). <italic><tp:taxon-name><tp:taxon-name-part taxon-name-part-type="genus" reg="Brachymymex">B.</tp:taxon-name-part> <tp:taxon-name-part taxon-name-part-type="species" reg="australis">australis</tp:taxon-name-part></tp:taxon-name></italic> nests underground, in organic litter (<xref ref-type="bibr" rid="B13863606">Wild 2007</xref>) or in rotting tree trunks</p></tp:treatment-sec><tp:treatment-sec><!--Section generated to contain objects referenced in tp:taxon-treatment.--><table-wrap id="T13890086" position="float" orientation="portrait"><label>Table 1.</label><caption><p>Morphological measurements (mm) on 14 <italic><tp:taxon-name><tp:taxon-name-part taxon-name-part-type="genus" reg="Brachymyrmex">Brachymyrmex</tp:taxon-name-part></tp:taxon-name></italic> specimens. According to Ortiz-Sepulveda et al. (2019): if SI1 &lt; 94 or SI1 &gt; 104, the <italic><tp:taxon-name><tp:taxon-name-part taxon-name-part-type="genus" reg="Brachymyrmex">Brachymyrmex</tp:taxon-name-part></tp:taxon-name></italic> specimen is classified as <italic><tp:taxon-name><tp:taxon-name-part taxon-name-part-type="genus" reg="Brachymymex">B.</tp:taxon-name-part> <tp:taxon-name-part taxon-name-part-type="species" reg="australis">australis</tp:taxon-name-part></tp:taxon-name></italic> or <italic><tp:taxon-name><tp:taxon-name-part taxon-name-part-type="genus" reg="Brachymymex">B.</tp:taxon-name-part> <tp:taxon-name-part taxon-name-part-type="species" reg="aphidicola">aphidicola</tp:taxon-name-part></tp:taxon-name></italic>, respectively; if 94 ≤ SI1 ≤ 104, the classification of the specimen is considered uncertain. Similarly, if SI2 &lt; 117 or SI2 &gt; 135, the <italic><tp:taxon-name><tp:taxon-name-part taxon-name-part-type="genus" reg="Brachymyrmex">Brachymyrmex</tp:taxon-name-part></tp:taxon-name></italic> specimen is classified as <italic><tp:taxon-name><tp:taxon-name-part taxon-name-part-type="genus" reg="Brachymymex">B.</tp:taxon-name-part> <tp:taxon-name-part taxon-name-part-type="species" reg="australis">australis</tp:taxon-name-part></tp:taxon-name></italic> or <italic><tp:taxon-name><tp:taxon-name-part taxon-name-part-type="genus" reg="Brachymymex">B.</tp:taxon-name-part> <tp:taxon-name-part taxon-name-part-type="species" reg="aphidicola">aphidicola</tp:taxon-name-part></tp:taxon-name></italic>, respectively; f 117 ≤ SI2 ≤ 135, the classification of the specimen is considered uncertain. Finally, if SI3 ≥ 0, the <italic><tp:taxon-name><tp:taxon-name-part taxon-name-part-type="genus" reg="Brachymyrmex">Brachymyrmex</tp:taxon-name-part></tp:taxon-name></italic> specimen is classified as <italic><tp:taxon-name><tp:taxon-name-part taxon-name-part-type="genus" reg="Brachymymex">B.</tp:taxon-name-part> <tp:taxon-name-part taxon-name-part-type="species" reg="australis">australis</tp:taxon-name-part></tp:taxon-name></italic>; otherwise, it is classified as <italic><tp:taxon-name><tp:taxon-name-part taxon-name-part-type="genus" reg="Brachymymex">B.</tp:taxon-name-part> <tp:taxon-name-part taxon-name-part-type="species" reg="aphidicola">aphidicola</tp:taxon-name-part></tp:taxon-name></italic>. Specimen 1 was sampled at 21°19'24.8"S, 55°29'25.5"E, specimens 2–7 were sampled at 21°21'14"S, 55°44'26"E and specimens 8–13 were sampled at 20°57'42.4"S 55°21'54.6"E.</p></caption><table rules="all" border="1"><tbody><tr><td rowspan="1" colspan="1">
              <bold>Specimen</bold>
            </td><td rowspan="1" colspan="1">
              <bold>HL</bold>
            </td><td rowspan="1" colspan="1">
              <bold>HW</bold>
            </td><td rowspan="1" colspan="1">
              <bold>EL</bold>
            </td><td rowspan="1" colspan="1">
              <bold>SLE</bold>
            </td><td rowspan="1" colspan="1">
              <bold>SI1</bold>
            </td><td rowspan="1" colspan="1">
              <bold>SI2</bold>
            </td><td rowspan="1" colspan="1">
              <bold>SI3</bold>
            </td><td rowspan="1" colspan="1">
              <bold>Classification (SI1)</bold>
            </td><td rowspan="1" colspan="1">
              <bold>Classification (SI2)</bold>
            </td><td rowspan="1" colspan="1">
              <bold>Classification (SI3)</bold>
            </td></tr><tr><td rowspan="1" colspan="1">1</td><td rowspan="1" colspan="1">0.32</td><td rowspan="1" colspan="1">0.38</td><td rowspan="1" colspan="1">0.09</td><td rowspan="1" colspan="1">0.08</td><td rowspan="1" colspan="1">110.5</td><td rowspan="1" colspan="1">131.3</td><td rowspan="1" colspan="1">0.01</td><td rowspan="1" colspan="1">
              <italic>
                <tp:taxon-name><tp:taxon-name-part taxon-name-part-type="genus" reg="Brachymymex">B.</tp:taxon-name-part> <tp:taxon-name-part taxon-name-part-type="species" reg="aphidicola">aphidicola</tp:taxon-name-part></tp:taxon-name>
              </italic>
            </td><td rowspan="1" colspan="1">
              <italic>uncertain</italic>
            </td><td rowspan="1" colspan="1">
              <italic>
                <tp:taxon-name><tp:taxon-name-part taxon-name-part-type="genus" reg="Brachymymex">B.</tp:taxon-name-part> <tp:taxon-name-part taxon-name-part-type="species" reg="australis">australis</tp:taxon-name-part></tp:taxon-name>
              </italic>
            </td></tr><tr><td rowspan="1" colspan="1">2</td><td rowspan="1" colspan="1">0.34</td><td rowspan="1" colspan="1">0.38</td><td rowspan="1" colspan="1">0.10</td><td rowspan="1" colspan="1">0.09</td><td rowspan="1" colspan="1">105.3</td><td rowspan="1" colspan="1">117.6</td><td rowspan="1" colspan="1">0.01</td><td rowspan="1" colspan="1">
              <italic>
                <tp:taxon-name><tp:taxon-name-part taxon-name-part-type="genus" reg="Brachymymex">B.</tp:taxon-name-part> <tp:taxon-name-part taxon-name-part-type="species" reg="aphidicola">aphidicola</tp:taxon-name-part></tp:taxon-name>
              </italic>
            </td><td rowspan="1" colspan="1">
              <italic>uncertain</italic>
            </td><td rowspan="1" colspan="1">
              <italic>
                <tp:taxon-name><tp:taxon-name-part taxon-name-part-type="genus" reg="Brachymymex">B.</tp:taxon-name-part> <tp:taxon-name-part taxon-name-part-type="species" reg="australis">australis</tp:taxon-name-part></tp:taxon-name>
              </italic>
            </td></tr><tr><td rowspan="1" colspan="1">3</td><td rowspan="1" colspan="1">0.35</td><td rowspan="1" colspan="1">0.40</td><td rowspan="1" colspan="1">0.10</td><td rowspan="1" colspan="1">0.06</td><td rowspan="1" colspan="1">102.5</td><td rowspan="1" colspan="1">117.1</td><td rowspan="1" colspan="1">0.04</td><td rowspan="1" colspan="1">
              <italic>uncertain</italic>
            </td><td rowspan="1" colspan="1">
              <italic>uncertain</italic>
            </td><td rowspan="1" colspan="1">
              <italic>
                <tp:taxon-name><tp:taxon-name-part taxon-name-part-type="genus" reg="Brachymymex">B.</tp:taxon-name-part> <tp:taxon-name-part taxon-name-part-type="species" reg="australis">australis</tp:taxon-name-part></tp:taxon-name>
              </italic>
            </td></tr><tr><td rowspan="1" colspan="1">4</td><td rowspan="1" colspan="1">0.35</td><td rowspan="1" colspan="1">0.39</td><td rowspan="1" colspan="1">0.10</td><td rowspan="1" colspan="1">0.06</td><td rowspan="1" colspan="1">102.6</td><td rowspan="1" colspan="1">114.3</td><td rowspan="1" colspan="1">0.04</td><td rowspan="1" colspan="1">
              <italic>uncertain</italic>
            </td><td rowspan="1" colspan="1">
              <italic>
                <tp:taxon-name><tp:taxon-name-part taxon-name-part-type="genus" reg="Brachymymex">B.</tp:taxon-name-part> <tp:taxon-name-part taxon-name-part-type="species" reg="australis">australis</tp:taxon-name-part></tp:taxon-name>
              </italic>
            </td><td rowspan="1" colspan="1">
              <italic>
                <tp:taxon-name><tp:taxon-name-part taxon-name-part-type="genus" reg="Brachymymex">B.</tp:taxon-name-part> <tp:taxon-name-part taxon-name-part-type="species" reg="australis">australis</tp:taxon-name-part></tp:taxon-name>
              </italic>
            </td></tr><tr><td rowspan="1" colspan="1">5</td><td rowspan="1" colspan="1">0.34</td><td rowspan="1" colspan="1">0.39</td><td rowspan="1" colspan="1">0.09</td><td rowspan="1" colspan="1">0.05</td><td rowspan="1" colspan="1">100.0</td><td rowspan="1" colspan="1">114.7</td><td rowspan="1" colspan="1">0.04</td><td rowspan="1" colspan="1">
              <italic>uncertain</italic>
            </td><td rowspan="1" colspan="1">
              <italic>
                <tp:taxon-name><tp:taxon-name-part taxon-name-part-type="genus" reg="Brachymymex">B.</tp:taxon-name-part> <tp:taxon-name-part taxon-name-part-type="species" reg="australis">australis</tp:taxon-name-part></tp:taxon-name>
              </italic>
            </td><td rowspan="1" colspan="1">
              <italic>
                <tp:taxon-name><tp:taxon-name-part taxon-name-part-type="genus" reg="Brachymymex">B.</tp:taxon-name-part> <tp:taxon-name-part taxon-name-part-type="species" reg="australis">australis</tp:taxon-name-part></tp:taxon-name>
              </italic>
            </td></tr><tr><td rowspan="1" colspan="1">6</td><td rowspan="1" colspan="1">0.34</td><td rowspan="1" colspan="1">0.40</td><td rowspan="1" colspan="1">0.10</td><td rowspan="1" colspan="1">0.05</td><td rowspan="1" colspan="1">95.0</td><td rowspan="1" colspan="1">111.8</td><td rowspan="1" colspan="1">0.05</td><td rowspan="1" colspan="1">
              <italic>uncertain</italic>
            </td><td rowspan="1" colspan="1">
              <italic>
                <tp:taxon-name><tp:taxon-name-part taxon-name-part-type="genus" reg="Brachymymex">B.</tp:taxon-name-part> <tp:taxon-name-part taxon-name-part-type="species" reg="australis">australis</tp:taxon-name-part></tp:taxon-name>
              </italic>
            </td><td rowspan="1" colspan="1">
              <italic>
                <tp:taxon-name><tp:taxon-name-part taxon-name-part-type="genus" reg="Brachymymex">B.</tp:taxon-name-part> <tp:taxon-name-part taxon-name-part-type="species" reg="australis">australis</tp:taxon-name-part></tp:taxon-name>
              </italic>
            </td></tr><tr><td rowspan="1" colspan="1">7</td><td rowspan="1" colspan="1">0.32</td><td rowspan="1" colspan="1">0.38</td><td rowspan="1" colspan="1">0.10</td><td rowspan="1" colspan="1">0.04</td><td rowspan="1" colspan="1">97.4</td><td rowspan="1" colspan="1">115.6</td><td rowspan="1" colspan="1">0.06</td><td rowspan="1" colspan="1">
              <italic>uncertain</italic>
            </td><td rowspan="1" colspan="1">
              <italic>
                <tp:taxon-name><tp:taxon-name-part taxon-name-part-type="genus" reg="Brachymymex">B.</tp:taxon-name-part> <tp:taxon-name-part taxon-name-part-type="species" reg="australis">australis</tp:taxon-name-part></tp:taxon-name>
              </italic>
            </td><td rowspan="1" colspan="1">
              <italic>
                <tp:taxon-name><tp:taxon-name-part taxon-name-part-type="genus" reg="Brachymymex">B.</tp:taxon-name-part> <tp:taxon-name-part taxon-name-part-type="species" reg="australis">australis</tp:taxon-name-part></tp:taxon-name>
              </italic>
            </td></tr><tr><td rowspan="1" colspan="1">8</td><td rowspan="1" colspan="1">0.32</td><td rowspan="1" colspan="1">0.41</td><td rowspan="1" colspan="1">0.11</td><td rowspan="1" colspan="1">0.08</td><td rowspan="1" colspan="1">100.0</td><td rowspan="1" colspan="1">128.1</td><td rowspan="1" colspan="1">0.03</td><td rowspan="1" colspan="1">
              <italic>uncertain</italic>
            </td><td rowspan="1" colspan="1">
              <italic>uncertain</italic>
            </td><td rowspan="1" colspan="1">
              <italic>
                <tp:taxon-name><tp:taxon-name-part taxon-name-part-type="genus" reg="Brachymymex">B.</tp:taxon-name-part> <tp:taxon-name-part taxon-name-part-type="species" reg="australis">australis</tp:taxon-name-part></tp:taxon-name>
              </italic>
            </td></tr><tr><td rowspan="1" colspan="1">9</td><td rowspan="1" colspan="1">0.34</td><td rowspan="1" colspan="1">0.41</td><td rowspan="1" colspan="1">0.10</td><td rowspan="1" colspan="1">0.05</td><td rowspan="1" colspan="1">95.1</td><td rowspan="1" colspan="1">114.7</td><td rowspan="1" colspan="1">0.05</td><td rowspan="1" colspan="1">
              <italic>uncertain</italic>
            </td><td rowspan="1" colspan="1">
              <italic>
                <tp:taxon-name><tp:taxon-name-part taxon-name-part-type="genus" reg="Brachymymex">B.</tp:taxon-name-part> <tp:taxon-name-part taxon-name-part-type="species" reg="australis">australis</tp:taxon-name-part></tp:taxon-name>
              </italic>
            </td><td rowspan="1" colspan="1">
              <italic>
                <tp:taxon-name><tp:taxon-name-part taxon-name-part-type="genus" reg="Brachymymex">B.</tp:taxon-name-part> <tp:taxon-name-part taxon-name-part-type="species" reg="australis">australis</tp:taxon-name-part></tp:taxon-name>
              </italic>
            </td></tr><tr><td rowspan="1" colspan="1">10</td><td rowspan="1" colspan="1">0.32</td><td rowspan="1" colspan="1">0.40</td><td rowspan="1" colspan="1">0.10</td><td rowspan="1" colspan="1">0.07</td><td rowspan="1" colspan="1">102.5</td><td rowspan="1" colspan="1">128.1</td><td rowspan="1" colspan="1">0.03</td><td rowspan="1" colspan="1">
              <italic>uncertain</italic>
            </td><td rowspan="1" colspan="1">
              <italic>uncertain</italic>
            </td><td rowspan="1" colspan="1">
              <italic>
                <tp:taxon-name><tp:taxon-name-part taxon-name-part-type="genus" reg="Brachymymex">B.</tp:taxon-name-part> <tp:taxon-name-part taxon-name-part-type="species" reg="australis">australis</tp:taxon-name-part></tp:taxon-name>
              </italic>
            </td></tr><tr><td rowspan="1" colspan="1">11</td><td rowspan="1" colspan="1">0.33</td><td rowspan="1" colspan="1">0.39</td><td rowspan="1" colspan="1">0.09</td><td rowspan="1" colspan="1">0.06</td><td rowspan="1" colspan="1">100.0</td><td rowspan="1" colspan="1">118.2</td><td rowspan="1" colspan="1">0.03</td><td rowspan="1" colspan="1">
              <italic>uncertain</italic>
            </td><td rowspan="1" colspan="1">
              <italic>uncertain</italic>
            </td><td rowspan="1" colspan="1">
              <italic>
                <tp:taxon-name><tp:taxon-name-part taxon-name-part-type="genus" reg="Brachymymex">B.</tp:taxon-name-part> <tp:taxon-name-part taxon-name-part-type="species" reg="australis">australis</tp:taxon-name-part></tp:taxon-name>
              </italic>
            </td></tr><tr><td rowspan="1" colspan="1">12</td><td rowspan="1" colspan="1">0.33</td><td rowspan="1" colspan="1">0.37</td><td rowspan="1" colspan="1">0.10</td><td rowspan="1" colspan="1">0.07</td><td rowspan="1" colspan="1">105.4</td><td rowspan="1" colspan="1">118.2</td><td rowspan="1" colspan="1">0.03</td><td rowspan="1" colspan="1">
              <italic>
                <tp:taxon-name><tp:taxon-name-part taxon-name-part-type="genus" reg="Brachymymex">B.</tp:taxon-name-part> <tp:taxon-name-part taxon-name-part-type="species" reg="aphidicola">aphidicola</tp:taxon-name-part></tp:taxon-name>
              </italic>
            </td><td rowspan="1" colspan="1">
              <italic>uncertain</italic>
            </td><td rowspan="1" colspan="1">
              <italic>
                <tp:taxon-name><tp:taxon-name-part taxon-name-part-type="genus" reg="Brachymymex">B.</tp:taxon-name-part> <tp:taxon-name-part taxon-name-part-type="species" reg="australis">australis</tp:taxon-name-part></tp:taxon-name>
              </italic>
            </td></tr><tr><td rowspan="1" colspan="1">13</td><td rowspan="1" colspan="1">0.33</td><td rowspan="1" colspan="1">0.37</td><td rowspan="1" colspan="1">0.08</td><td rowspan="1" colspan="1">0.04</td><td rowspan="1" colspan="1">102.7</td><td rowspan="1" colspan="1">115.2</td><td rowspan="1" colspan="1">0.04</td><td rowspan="1" colspan="1">
              <italic>uncertain</italic>
            </td><td rowspan="1" colspan="1">
              <italic>
                <tp:taxon-name><tp:taxon-name-part taxon-name-part-type="genus" reg="Brachymymex">B.</tp:taxon-name-part> <tp:taxon-name-part taxon-name-part-type="species" reg="australis">australis</tp:taxon-name-part></tp:taxon-name>
              </italic>
            </td><td rowspan="1" colspan="1">
              <italic>
                <tp:taxon-name><tp:taxon-name-part taxon-name-part-type="genus" reg="Brachymymex">B.</tp:taxon-name-part> <tp:taxon-name-part taxon-name-part-type="species" reg="australis">australis</tp:taxon-name-part></tp:taxon-name>
              </italic>
            </td></tr></tbody></table></table-wrap><fig id="F13890052" position="float" orientation="portrait"><object-id xmlns:xlink="http://www.w3.org/1999/xlink" content-type="arpha" xlink:type="simple">6EFB85FF-91C5-5C91-A364-831866213298</object-id><object-id xmlns:xlink="http://www.w3.org/1999/xlink" content-type="doi" xlink:type="simple">10.3897/BDJ.14.e188364.figure8</object-id><label>Figure 3.</label><caption><p>Full-face, lateral and dorsal view of a <italic><tp:taxon-name><tp:taxon-name-part taxon-name-part-type="genus" reg="Brachymyrmex">Brachymyrmex</tp:taxon-name-part> <tp:taxon-name-part taxon-name-part-type="species" reg="australis">australis</tp:taxon-name-part></tp:taxon-name></italic> worker (photographer: D. Carval).</p></caption><graphic xmlns:xlink="http://www.w3.org/1999/xlink" xlink:href="bdj-14-e188364-g003.png" position="float" id="oo_1536564.png" orientation="portrait" xlink:type="simple"><uri content-type="original_file" xlink:type="simple">https://binary.pensoft.net/fig/1536564</uri></graphic></fig></tp:treatment-sec><ref-list><ref id="B13863563"><element-citation xmlns:xlink="http://www.w3.org/1999/xlink" publication-type="article" xlink:type="simple"><person-group person-group-type="author"><name name-style="western"><surname>Ortiz-Sepulveda</surname><given-names>Claudia M.</given-names></name><name name-style="western"><surname>Van Bocxlaer</surname><given-names>Bert</given-names></name><name name-style="western"><surname>Meneses</surname><given-names>Andrés D.</given-names></name><name name-style="western"><surname>Fernández</surname><given-names>Fernando</given-names></name></person-group><year>2019</year><article-title>Molecular and morphological recognition of species boundaries in the neglected ant genus <italic><tp:taxon-name><tp:taxon-name-part taxon-name-part-type="genus" reg="Brachymyrmex">Brachymyrmex</tp:taxon-name-part></tp:taxon-name></italic> (<tp:taxon-name><tp:taxon-name-part taxon-name-part-type="order">Hymenoptera</tp:taxon-name-part></tp:taxon-name>: <tp:taxon-name><tp:taxon-name-part taxon-name-part-type="family">Formicidae</tp:taxon-name-part></tp:taxon-name>): toward a taxonomic revision</article-title><source>Organisms Diversity &amp; Evolution</source><volume>19</volume><issue>3</issue><fpage>447</fpage><lpage>542</lpage><uri xlink:type="simple">http://link.springer.com/10.1007/s13127-019-00406-2</uri><pub-id pub-id-type="doi">10.1007/s13127-019-00406-2</pub-id></element-citation></ref><ref id="B13863702"><element-citation xmlns:xlink="http://www.w3.org/1999/xlink" publication-type="article" xlink:type="simple"><person-group person-group-type="author"><name name-style="western"><surname>Rosas-Mejía</surname><given-names>Madai</given-names></name><name name-style="western"><surname>Guénard</surname><given-names>Benoit</given-names></name><name name-style="western"><surname>Aguilar-Méndez</surname><given-names>Mario Josué</given-names></name><name name-style="western"><surname>Ghilardi</surname><given-names>Adrian</given-names></name><name name-style="western"><surname>Vásquez-Bolaños</surname><given-names>Miguel</given-names></name><name name-style="western"><surname>Economo</surname><given-names>Evan P.</given-names></name><name name-style="western"><surname>Janda</surname><given-names>Milan</given-names></name></person-group><year>2021</year><article-title>Alien ants (<tp:taxon-name><tp:taxon-name-part taxon-name-part-type="order">Hymenoptera</tp:taxon-name-part></tp:taxon-name>: <tp:taxon-name><tp:taxon-name-part taxon-name-part-type="family">Formicidae</tp:taxon-name-part></tp:taxon-name>) in Mexico: the first database of records</article-title><source>Biological Invasions</source><volume>23</volume><issue>6</issue><fpage>1669</fpage><lpage>1680</lpage><uri xlink:type="simple">https://idp.springer.com/authorize/casa?redirect_uri=https://link.springer.com/article/10.1007/s10530-020-02423-1&amp;casa_token=CGFQSpv4D4QAAAAA:9qor0MFviae0UXhcurvGBqkkwadjFHZ_wrLX7UCdojy5UiRsEFbGZky0rZf-J3ZRfzXV68im1DfZytr87g</uri><pub-id pub-id-type="doi">10.1007/s10530-020-02423-1</pub-id></element-citation></ref><ref id="B13863606"><element-citation xmlns:xlink="http://www.w3.org/1999/xlink" publication-type="article" xlink:type="simple"><person-group person-group-type="author"><name name-style="western"><surname>Wild</surname><given-names>Alexander L.</given-names></name></person-group><year>2007</year><article-title>A catalogue of the ants of Paraguay (<tp:taxon-name><tp:taxon-name-part taxon-name-part-type="order">Hymenoptera</tp:taxon-name-part></tp:taxon-name>: <tp:taxon-name><tp:taxon-name-part taxon-name-part-type="family">Formicidae</tp:taxon-name-part></tp:taxon-name>)</article-title><source>Zootaxa</source><volume>1622</volume><issue>1</issue><fpage>1</fpage><lpage>55</lpage><pub-id pub-id-type="doi">10.11646/zootaxa.1622.1.1</pub-id></element-citation></ref></ref-list></tp:taxon-treatment>
