# Supplementary material for: New ant records from La Réunion Island (Hymenoptera, Formicidae)
Source: Biodivers Data J. 2026 Mar 17;14:e188364. doi: 10.3897/BDJ.14.e188364 (PMC13014136; doi:10.3897/BDJ.14.e188364)
Supplement: XML Treatment for Strumigenys membranifera [file BDJ.14.e188364-treatment4.xml]

<!DOCTYPE tp:taxon-treatment
  PUBLIC "-//TaxonX//DTD Taxonomic Treatment Publishing DTD v0 20100105//EN" "tax-treatment-NSO.dtd">
<tp:taxon-treatment xmlns:tp="http://www.plazi.org/taxpub"><tp:treatment-meta><mixed-citation publication-type="journal"><person-group><name><surname>Carval</surname><given-names>Dominique</given-names></name><name><surname>Jacquelin</surname><given-names>Floriane</given-names></name><name><surname>Soti</surname><given-names>Valérie</given-names></name><name><surname>Paulin</surname><given-names>Louis</given-names></name><name><surname>Parnaudeau</surname><given-names>Raphaël</given-names></name><name><surname>Fisher</surname><given-names>Brian L.</given-names></name><name><surname>Ramage</surname><given-names>Thibault</given-names></name></person-group><article-title>New ant records from La Réunion Island (<tp:taxon-name><tp:taxon-name-part taxon-name-part-type="order">Hymenoptera</tp:taxon-name-part></tp:taxon-name>, <tp:taxon-name><tp:taxon-name-part taxon-name-part-type="family">Formicidae</tp:taxon-name-part></tp:taxon-name>)</article-title><source>Biodivers Data J</source><day>17</day><month>03</month><year>2026</year><volume>14</volume><pub-id pub-id-type="doi">10.3897/BDJ.14.e188364</pub-id></mixed-citation></tp:treatment-meta><tp:nomenclature><tp:taxon-name><object-id xmlns:xlink="http://www.w3.org/1999/xlink" content-type="arpha" xlink:type="simple">87211A88-FD99-5F42-B690-1722DB0CD5B5</object-id><tp:taxon-name-part taxon-name-part-type="genus">Strumigenys</tp:taxon-name-part> <tp:taxon-name-part taxon-name-part-type="species">membranifera</tp:taxon-name-part></tp:taxon-name><tp:taxon-authority>Emery, 1869</tp:taxon-authority></tp:nomenclature><tp:treatment-sec sec-type="materials"><title>Materials</title><list list-type="alpha-lower" list-content="occurrences"><list-item><p><bold>Type status:</bold> <named-content xmlns:xlink="http://www.w3.org/1999/xlink" content-type="dwc:typeStatus" xlink:type="simple">Other material</named-content>. <bold>Occurrence:</bold> individualCount: <named-content xmlns:xlink="http://www.w3.org/1999/xlink" content-type="dwc:individualCount" xlink:type="simple">3 workers</named-content>; occurrenceID: <named-content xmlns:xlink="http://www.w3.org/1999/xlink" content-type="dwc:occurrenceID" xlink:type="simple">5C397122-D41A-59C2-9B64-B12DBAB58E7B</named-content>; <bold>Taxon:</bold> genus: <named-content xmlns:xlink="http://www.w3.org/1999/xlink" content-type="dwc:genus" xlink:type="simple"><tp:taxon-name><tp:taxon-name-part taxon-name-part-type="genus">Strumigenys</tp:taxon-name-part></tp:taxon-name></named-content>; specificEpithet: <named-content xmlns:xlink="http://www.w3.org/1999/xlink" content-type="dwc:specificEpithet" xlink:type="simple"><italic><tp:taxon-name><tp:taxon-name-part taxon-name-part-type="genus" reg="Strumigenys"/><tp:taxon-name-part taxon-name-part-type="species" reg="membranifera">membranifera</tp:taxon-name-part></tp:taxon-name></italic></named-content>; scientificNameAuthorship: <named-content xmlns:xlink="http://www.w3.org/1999/xlink" content-type="dwc:scientificNameAuthorship" xlink:type="simple">Emery, 1869</named-content>; <bold>Location:</bold> island: <named-content xmlns:xlink="http://www.w3.org/1999/xlink" content-type="dwc:island" xlink:type="simple">La Réunion</named-content>; country: <named-content xmlns:xlink="http://www.w3.org/1999/xlink" content-type="dwc:country" xlink:type="simple">France</named-content>; municipality: <named-content xmlns:xlink="http://www.w3.org/1999/xlink" content-type="dwc:municipality" xlink:type="simple">Saint-André</named-content>; locality: <named-content xmlns:xlink="http://www.w3.org/1999/xlink" content-type="dwc:locality" xlink:type="simple">Front de mer</named-content>; verbatimElevation: <named-content xmlns:xlink="http://www.w3.org/1999/xlink" content-type="dwc:verbatimElevation" xlink:type="simple">21 m</named-content>; decimalLatitude: <named-content xmlns:xlink="http://www.w3.org/1999/xlink" content-type="dwc:decimalLatitude" xlink:type="simple">-20.97917</named-content>; decimalLongitude: <named-content xmlns:xlink="http://www.w3.org/1999/xlink" content-type="dwc:decimalLongitude" xlink:type="simple">55.68361</named-content>; <bold>Identification:</bold> identifiedBy: <named-content xmlns:xlink="http://www.w3.org/1999/xlink" content-type="dwc:identifiedBy" xlink:type="simple">T. Ramage</named-content>; <bold>Event:</bold> verbatimEventDate: <named-content xmlns:xlink="http://www.w3.org/1999/xlink" content-type="dwc:verbatimEventDate" xlink:type="simple">10.XII.2023</named-content>; habitat: <named-content xmlns:xlink="http://www.w3.org/1999/xlink" content-type="dwc:habitat" xlink:type="simple">beach front</named-content>; <bold>Record Level:</bold> collectionID: <named-content xmlns:xlink="http://www.w3.org/1999/xlink" content-type="dwc:collectionID" xlink:type="simple">CRP</named-content></p></list-item></list></tp:treatment-sec><tp:treatment-sec sec-type="Diagnosis"><title>Diagnosis</title><p>This species can be confused with the four other <italic><tp:taxon-name><tp:taxon-name-part taxon-name-part-type="genus" reg="Strumigenys">Strumigenys</tp:taxon-name-part></tp:taxon-name></italic> species present in La Réunion Island (<italic><tp:taxon-name><tp:taxon-name-part taxon-name-part-type="genus" reg="Strumigenys">Strumigenys</tp:taxon-name-part> <tp:taxon-name-part taxon-name-part-type="species" reg="emmae">emmae</tp:taxon-name-part></tp:taxon-name></italic> (Emery, 1890), <italic><tp:taxon-name><tp:taxon-name-part taxon-name-part-type="genus" reg="Strumigenys">Strumigenys</tp:taxon-name-part> <tp:taxon-name-part taxon-name-part-type="species" reg="ludovici">ludovici</tp:taxon-name-part></tp:taxon-name></italic> (Forel, 1904), <italic><tp:taxon-name><tp:taxon-name-part taxon-name-part-type="genus" reg="Strumigenys">Strumigenys</tp:taxon-name-part> <tp:taxon-name-part taxon-name-part-type="species" reg="nepalensis">nepalensis</tp:taxon-name-part></tp:taxon-name></italic> (De Andrade, 1994), <italic><tp:taxon-name><tp:taxon-name-part taxon-name-part-type="genus" reg="Strumigenys">Strumigenys</tp:taxon-name-part> <tp:taxon-name-part taxon-name-part-type="species" reg="rogeri">rogeri</tp:taxon-name-part></tp:taxon-name></italic> Emery, 1890). <italic><tp:taxon-name><tp:taxon-name-part taxon-name-part-type="genus" reg="Strumigenys">S.</tp:taxon-name-part> <tp:taxon-name-part taxon-name-part-type="species" reg="membranifera">membranifera</tp:taxon-name-part></tp:taxon-name></italic> can be differentiated from <italic><tp:taxon-name><tp:taxon-name-part taxon-name-part-type="genus" reg="Strumigenys">S.</tp:taxon-name-part> <tp:taxon-name-part taxon-name-part-type="species" reg="emmae">emmae</tp:taxon-name-part></tp:taxon-name></italic> and <italic><tp:taxon-name><tp:taxon-name-part taxon-name-part-type="genus" reg="Strumigenys">S.</tp:taxon-name-part> <tp:taxon-name-part taxon-name-part-type="species" reg="rogeri">rogeri</tp:taxon-name-part></tp:taxon-name></italic> by its distinctive mandibular shape. In <italic><tp:taxon-name><tp:taxon-name-part taxon-name-part-type="genus" reg="Strumigenys">S.</tp:taxon-name-part> <tp:taxon-name-part taxon-name-part-type="species" reg="membranifera">membranifera</tp:taxon-name-part></tp:taxon-name></italic>, the mandibles are triangular and short, featuring numerous teeth along the inner margin (Fig. <xref ref-type="fig" rid="F13890058">6</xref>). In contrast, <italic><tp:taxon-name><tp:taxon-name-part taxon-name-part-type="genus" reg="Strumigenys">S.</tp:taxon-name-part> <tp:taxon-name-part taxon-name-part-type="species" reg="rogeri">rogeri</tp:taxon-name-part></tp:taxon-name></italic> displays elongated and slender mandibles, while <italic><tp:taxon-name><tp:taxon-name-part taxon-name-part-type="genus" reg="Strumigenys">S.</tp:taxon-name-part> <tp:taxon-name-part taxon-name-part-type="species" reg="emmae">emmae</tp:taxon-name-part></tp:taxon-name></italic> exhibits sickle-shaped mandibles, both of which possess apical and pre-apical teeth. It differs from <italic><tp:taxon-name><tp:taxon-name-part taxon-name-part-type="genus" reg="Strumigenys">S.</tp:taxon-name-part> <tp:taxon-name-part taxon-name-part-type="species" reg="nepalensis">nepalensis</tp:taxon-name-part></tp:taxon-name></italic> by the number of antennal segments (six for <italic><tp:taxon-name><tp:taxon-name-part taxon-name-part-type="genus" reg="Strumigenys">S.</tp:taxon-name-part> <tp:taxon-name-part taxon-name-part-type="species" reg="membranifera">membranifera</tp:taxon-name-part></tp:taxon-name></italic>, four for <italic><tp:taxon-name><tp:taxon-name-part taxon-name-part-type="genus" reg="Strumigenys">S.</tp:taxon-name-part> <tp:taxon-name-part taxon-name-part-type="species" reg="nepalensis">nepalensis</tp:taxon-name-part></tp:taxon-name></italic>). Finally, <italic><tp:taxon-name><tp:taxon-name-part taxon-name-part-type="genus" reg="Strumigenys">S.</tp:taxon-name-part> <tp:taxon-name-part taxon-name-part-type="species" reg="membranifera">membranifera</tp:taxon-name-part></tp:taxon-name></italic> has shorter mandibles with fewer teeth (&lt; 20) and a more rounded head, while <italic><tp:taxon-name><tp:taxon-name-part taxon-name-part-type="genus" reg="Strumigenys">S.</tp:taxon-name-part> <tp:taxon-name-part taxon-name-part-type="species" reg="ludovici">ludovici</tp:taxon-name-part></tp:taxon-name></italic> has longer mandibles with more than 25 teeth and a more elongate head than <italic><tp:taxon-name><tp:taxon-name-part taxon-name-part-type="genus" reg="Strumigenys">S.</tp:taxon-name-part> <tp:taxon-name-part taxon-name-part-type="species" reg="membranifera">membranifera</tp:taxon-name-part></tp:taxon-name></italic>.</p></tp:treatment-sec><tp:treatment-sec sec-type="Distribution"><title>Distribution</title><p>Besides <italic><tp:taxon-name><tp:taxon-name-part taxon-name-part-type="genus" reg="Strumigenys">S.</tp:taxon-name-part> <tp:taxon-name-part taxon-name-part-type="species" reg="emmae">emmae</tp:taxon-name-part></tp:taxon-name></italic> and <italic><tp:taxon-name><tp:taxon-name-part taxon-name-part-type="genus" reg="Strumigenys">S.</tp:taxon-name-part> <tp:taxon-name-part taxon-name-part-type="species" reg="rogeri">rogeri</tp:taxon-name-part></tp:taxon-name></italic>, this species is one of the most widespread dacetine ants in the world (<xref ref-type="bibr" rid="B13863659">Wetterer 2011</xref>). This highly invasive species is considered native to several countries of Africa, although phylogenetic analyses place the origin of <italic><tp:taxon-name><tp:taxon-name-part taxon-name-part-type="genus" reg="Strumigenys">S.</tp:taxon-name-part> <tp:taxon-name-part taxon-name-part-type="species" reg="membranifera">membranifera</tp:taxon-name-part></tp:taxon-name></italic> in the Indomalay Region (<xref ref-type="bibr" rid="B13863668">Booher et al. 2021</xref>). This species is widespread worldwide and reported as introduced in South America, United States of America, Europe, Asia, Oceania and the Malagasy Region.</p></tp:treatment-sec><tp:treatment-sec sec-type="Ecology"><title>Ecology</title><p>As with other dacetines, <italic><tp:taxon-name><tp:taxon-name-part taxon-name-part-type="genus" reg="Strumigenys">S.</tp:taxon-name-part> <tp:taxon-name-part taxon-name-part-type="species" reg="membranifera">membranifera</tp:taxon-name-part></tp:taxon-name></italic> is a predatory species that primarily feeds on springtails (<tp:taxon-name><tp:taxon-name-part taxon-name-part-type="order">Collembola</tp:taxon-name-part></tp:taxon-name>) and other minuscule soil arthropods (<xref ref-type="bibr" rid="B13863693">Wilson 1953</xref>). Typically dwelling within soil and leaf litter, <italic><tp:taxon-name><tp:taxon-name-part taxon-name-part-type="genus" reg="Strumigenys">S.</tp:taxon-name-part> <tp:taxon-name-part taxon-name-part-type="species" reg="membranifera">membranifera</tp:taxon-name-part></tp:taxon-name></italic> seldom ventures openly above ground for foraging purposes (<xref ref-type="bibr" rid="B13863659">Wetterer 2011</xref>). Thanks to minuscule teeth on pliers-like mandibles, <italic><tp:taxon-name><tp:taxon-name-part taxon-name-part-type="genus" reg="Strumigenys">S.</tp:taxon-name-part> <tp:taxon-name-part taxon-name-part-type="species" reg="membranifera">membranifera</tp:taxon-name-part></tp:taxon-name></italic> can clamp down on and securely hold prey (<xref ref-type="bibr" rid="B13863659">Wetterer 2011</xref>).</p></tp:treatment-sec><tp:treatment-sec><!--Section generated to contain objects referenced in tp:taxon-treatment.--><fig id="F13890058" position="float" orientation="portrait"><object-id xmlns:xlink="http://www.w3.org/1999/xlink" content-type="arpha" xlink:type="simple">4E502424-8A71-5651-B101-D7249A67FD77</object-id><object-id xmlns:xlink="http://www.w3.org/1999/xlink" content-type="doi" xlink:type="simple">10.3897/BDJ.14.e188364.figure8</object-id><label>Figure 6.</label><caption><p>Full-face, lateral and dorsal view of a <italic><tp:taxon-name><tp:taxon-name-part taxon-name-part-type="genus" reg="Strumigenys">Strumigenys</tp:taxon-name-part> <tp:taxon-name-part taxon-name-part-type="species" reg="membranifera">membranifera</tp:taxon-name-part></tp:taxon-name></italic> worker (photographer: Michele Esposito, CASENT0023769 from <ext-link xmlns:xlink="http://www.w3.org/1999/xlink" ext-link-type="uri" xlink:href="https://www.antweb.org/" xlink:type="simple"> https://www.antweb.org/</ext-link>).</p></caption><graphic xmlns:xlink="http://www.w3.org/1999/xlink" xlink:href="bdj-14-e188364-g006.png" position="float" id="oo_1536568.png" orientation="portrait" xlink:type="simple"><uri content-type="original_file" xlink:type="simple">https://binary.pensoft.net/fig/1536568</uri></graphic></fig></tp:treatment-sec><ref-list><ref id="B13863659"><element-citation xmlns:xlink="http://www.w3.org/1999/xlink" publication-type="article" xlink:type="simple"><person-group person-group-type="author"><name name-style="western"><surname>Wetterer</surname><given-names>James K.</given-names></name></person-group><year>2011</year><article-title>Worldwide spread of the membraniferous dacetine ant, <italic><tp:taxon-name><tp:taxon-name-part taxon-name-part-type="genus" reg="Strumigenys">Strumigenys</tp:taxon-name-part> <tp:taxon-name-part taxon-name-part-type="species" reg="membranifera">membranifera</tp:taxon-name-part></tp:taxon-name></italic> (<tp:taxon-name><tp:taxon-name-part taxon-name-part-type="order">Hymenoptera</tp:taxon-name-part></tp:taxon-name>: <tp:taxon-name><tp:taxon-name-part taxon-name-part-type="family">Formicidae</tp:taxon-name-part></tp:taxon-name>)</article-title><source>Myrmecological News</source><volume>14</volume><fpage>129</fpage><lpage>135</lpage></element-citation></ref><ref id="B13863668"><element-citation xmlns:xlink="http://www.w3.org/1999/xlink" publication-type="article" xlink:type="simple"><person-group person-group-type="author"><name name-style="western"><surname>Booher</surname><given-names>Douglas B.</given-names></name><name name-style="western"><surname>Gibson</surname><given-names>Joshua C.</given-names></name><name name-style="western"><surname>Liu</surname><given-names>Cong</given-names></name><name name-style="western"><surname>Longino</surname><given-names>John T.</given-names></name><name name-style="western"><surname>Fisher</surname><given-names>Brian L.</given-names></name><name name-style="western"><surname>Janda</surname><given-names>Milan</given-names></name><name name-style="western"><surname>Narula</surname><given-names>Nitish</given-names></name><name name-style="western"><surname>Toulkeridou</surname><given-names>Evropi</given-names></name><name name-style="western"><surname>Mikheyev</surname><given-names>Alexander S.</given-names></name><name name-style="western"><surname>Suarez</surname><given-names>Andrew V.</given-names></name></person-group><year>2021</year><article-title>Functional innovation promotes diversification of form in the evolution of an ultrafast trap-jaw mechanism in ants</article-title><source>PLOS Biology</source><volume>19</volume><issue>3</issue><pub-id pub-id-type="doi">10.1371/journal.pbio.3001031</pub-id></element-citation></ref><ref id="B13863693"><element-citation xmlns:xlink="http://www.w3.org/1999/xlink" publication-type="article" xlink:type="simple"><person-group person-group-type="author"><name name-style="western"><surname>Wilson</surname><given-names>Edward O.</given-names></name></person-group><year>1953</year><article-title>The ecology of some North American dacetine ants</article-title><source>Annals of the Entomological Society of America</source><volume>46</volume><issue>4</issue><fpage>479</fpage><lpage>495</lpage><uri xlink:type="simple">https://academic.oup.com/aesa/article-abstract/46/4/479/18282</uri><pub-id pub-id-type="doi">10.1093/aesa/46.4.479</pub-id></element-citation></ref></ref-list></tp:taxon-treatment>
