# Supplementary material for: New ant records from La Réunion Island (Hymenoptera, Formicidae)
Source: Biodivers Data J. 2026 Mar 17;14:e188364. doi: 10.3897/BDJ.14.e188364 (PMC13014136; doi:10.3897/BDJ.14.e188364)
Supplement: XML Treatment for Cardiocondyla obscurior [file BDJ.14.e188364-treatment5.xml]

<!DOCTYPE tp:taxon-treatment
  PUBLIC "-//TaxonX//DTD Taxonomic Treatment Publishing DTD v0 20100105//EN" "tax-treatment-NSO.dtd">
<tp:taxon-treatment xmlns:tp="http://www.plazi.org/taxpub"><tp:treatment-meta><mixed-citation publication-type="journal"><person-group><name><surname>Carval</surname><given-names>Dominique</given-names></name><name><surname>Jacquelin</surname><given-names>Floriane</given-names></name><name><surname>Soti</surname><given-names>Valérie</given-names></name><name><surname>Paulin</surname><given-names>Louis</given-names></name><name><surname>Parnaudeau</surname><given-names>Raphaël</given-names></name><name><surname>Fisher</surname><given-names>Brian L.</given-names></name><name><surname>Ramage</surname><given-names>Thibault</given-names></name></person-group><article-title>New ant records from La Réunion Island (<tp:taxon-name><tp:taxon-name-part taxon-name-part-type="order">Hymenoptera</tp:taxon-name-part></tp:taxon-name>, <tp:taxon-name><tp:taxon-name-part taxon-name-part-type="family">Formicidae</tp:taxon-name-part></tp:taxon-name>)</article-title><source>Biodivers Data J</source><day>17</day><month>03</month><year>2026</year><volume>14</volume><pub-id pub-id-type="doi">10.3897/BDJ.14.e188364</pub-id></mixed-citation></tp:treatment-meta><tp:nomenclature><tp:taxon-name><object-id xmlns:xlink="http://www.w3.org/1999/xlink" content-type="arpha" xlink:type="simple">52D5F8EE-EAA6-5F3F-82CE-7EFFB67D2F42</object-id><tp:taxon-name-part taxon-name-part-type="genus">Cardiocondyla</tp:taxon-name-part> <tp:taxon-name-part taxon-name-part-type="species">obscurior</tp:taxon-name-part></tp:taxon-name><tp:taxon-authority>Wheeler, 1929</tp:taxon-authority></tp:nomenclature><tp:treatment-sec sec-type="materials"><title>Materials</title><list list-type="alpha-lower" list-content="occurrences"><list-item><p><bold>Type status:</bold> <named-content xmlns:xlink="http://www.w3.org/1999/xlink" content-type="dwc:typeStatus" xlink:type="simple">Other material</named-content>. <bold>Occurrence:</bold> individualCount: <named-content xmlns:xlink="http://www.w3.org/1999/xlink" content-type="dwc:individualCount" xlink:type="simple">6 workers</named-content>; occurrenceID: <named-content xmlns:xlink="http://www.w3.org/1999/xlink" content-type="dwc:occurrenceID" xlink:type="simple">A023853A-0DCE-51C1-8985-EA38D88E9595</named-content>; <bold>Taxon:</bold> genus: <named-content xmlns:xlink="http://www.w3.org/1999/xlink" content-type="dwc:genus" xlink:type="simple"><tp:taxon-name><tp:taxon-name-part taxon-name-part-type="genus">Cardiocondyla</tp:taxon-name-part></tp:taxon-name></named-content>; specificEpithet: <named-content xmlns:xlink="http://www.w3.org/1999/xlink" content-type="dwc:specificEpithet" xlink:type="simple"><italic><tp:taxon-name><tp:taxon-name-part taxon-name-part-type="genus" reg="Cardiocondyla"/><tp:taxon-name-part taxon-name-part-type="species" reg="obscurior">obscurior</tp:taxon-name-part></tp:taxon-name></italic></named-content>; scientificNameAuthorship: <named-content xmlns:xlink="http://www.w3.org/1999/xlink" content-type="dwc:scientificNameAuthorship" xlink:type="simple">Wheeler, 1929</named-content>; <bold>Location:</bold> island: <named-content xmlns:xlink="http://www.w3.org/1999/xlink" content-type="dwc:island" xlink:type="simple">La Réunion</named-content>; country: <named-content xmlns:xlink="http://www.w3.org/1999/xlink" content-type="dwc:country" xlink:type="simple">France</named-content>; municipality: <named-content xmlns:xlink="http://www.w3.org/1999/xlink" content-type="dwc:municipality" xlink:type="simple">Saint-Pierre</named-content>; locality: <named-content xmlns:xlink="http://www.w3.org/1999/xlink" content-type="dwc:locality" xlink:type="simple">Front de mer</named-content>; verbatimElevation: <named-content xmlns:xlink="http://www.w3.org/1999/xlink" content-type="dwc:verbatimElevation" xlink:type="simple">8 m</named-content>; decimalLatitude: <named-content xmlns:xlink="http://www.w3.org/1999/xlink" content-type="dwc:decimalLatitude" xlink:type="simple">-21.34389</named-content>; decimalLongitude: <named-content xmlns:xlink="http://www.w3.org/1999/xlink" content-type="dwc:decimalLongitude" xlink:type="simple">55.47917</named-content>; <bold>Identification:</bold> identifiedBy: <named-content xmlns:xlink="http://www.w3.org/1999/xlink" content-type="dwc:identifiedBy" xlink:type="simple">D. Carval</named-content>; <bold>Event:</bold> samplingProtocol: <named-content xmlns:xlink="http://www.w3.org/1999/xlink" content-type="dwc:samplingProtocol" xlink:type="simple">pincers</named-content>; verbatimEventDate: <named-content xmlns:xlink="http://www.w3.org/1999/xlink" content-type="dwc:verbatimEventDate" xlink:type="simple">06.VI.2024</named-content>; habitat: <named-content xmlns:xlink="http://www.w3.org/1999/xlink" content-type="dwc:habitat" xlink:type="simple">beach front</named-content>; <bold>Record Level:</bold> collectionID: <named-content xmlns:xlink="http://www.w3.org/1999/xlink" content-type="dwc:collectionID" xlink:type="simple">CDC</named-content></p></list-item></list></tp:treatment-sec><tp:treatment-sec sec-type="Diagnosis"><title>Diagnosis</title><p>This species closely resembles <italic><tp:taxon-name><tp:taxon-name-part taxon-name-part-type="genus" reg="Cardiocondyla">Cardiocondyla</tp:taxon-name-part> <tp:taxon-name-part taxon-name-part-type="species" reg="wroughtonii">wroughtonii</tp:taxon-name-part></tp:taxon-name></italic> (Forel, 1890), which has been reported from La Réunion Island. Workers of <italic><tp:taxon-name><tp:taxon-name-part taxon-name-part-type="genus" reg="Cardiocondyla">C.</tp:taxon-name-part> <tp:taxon-name-part taxon-name-part-type="species" reg="obscurior">obscurior</tp:taxon-name-part></tp:taxon-name></italic> (Fig. <xref ref-type="fig" rid="F13890060">7</xref>) differ from <italic><tp:taxon-name><tp:taxon-name-part taxon-name-part-type="genus" reg="Cardiocondyla">C.</tp:taxon-name-part> <tp:taxon-name-part taxon-name-part-type="species" reg="wroughtonii">wroughtonii</tp:taxon-name-part></tp:taxon-name></italic> in having a darker gaster, a shorter head, a reduced postocular distance, a narrower frons, broader and higher waist segments, a greater distance between the bases of the propodeal spines and shorter propodeal spines (<xref ref-type="bibr" rid="B13863765">Seifert 2002</xref>).</p></tp:treatment-sec><tp:treatment-sec sec-type="Distribution"><title>Distribution</title><p>This species is native to the Indomalaya Region and has been reported as introduced in many locations, such as Brazil (<xref ref-type="bibr" rid="B13863774">Meurer et al. 2015</xref>), Venezuela (<xref ref-type="bibr" rid="B13863543">Guénard et al. 2017</xref>, <xref ref-type="bibr" rid="B13863553">Janicki et al. 2016</xref>), France and Belgium (<xref ref-type="bibr" rid="B13863683">Blatrix et al. 2018</xref>), Spain (<xref ref-type="bibr" rid="B13863783">Sánchez-García and Espadaler 2015</xref>) and Kenya (<xref ref-type="bibr" rid="B13863792">Garcia et al. 2013</xref>).</p></tp:treatment-sec><tp:treatment-sec sec-type="Ecology"><title>Ecology</title><p><italic><tp:taxon-name><tp:taxon-name-part taxon-name-part-type="genus" reg="Cardiocondyla">Cardiocondyla</tp:taxon-name-part> <tp:taxon-name-part taxon-name-part-type="species" reg="obscurior">obscurior</tp:taxon-name-part></tp:taxon-name></italic> has been reported from a variety of disturbed and undisturbed habitats, such as urban areas, grasslands, agricultural areas and forest margins (<xref ref-type="bibr" rid="B13863765">Seifert 2002</xref>). Nests are typically located in cavities of bushes and trees, but the species has also been found in plant galls and dead twigs.</p></tp:treatment-sec><tp:treatment-sec><!--Section generated to contain objects referenced in tp:taxon-treatment.--><fig id="F13890060" position="float" orientation="portrait"><object-id xmlns:xlink="http://www.w3.org/1999/xlink" content-type="arpha" xlink:type="simple">B45AEFB5-2883-59A6-8F55-D83051C7BF30</object-id><object-id xmlns:xlink="http://www.w3.org/1999/xlink" content-type="doi" xlink:type="simple">10.3897/BDJ.14.e188364.figure8</object-id><label>Figure 7.</label><caption><p>Full-face, lateral and dorsal view of a <italic><tp:taxon-name><tp:taxon-name-part taxon-name-part-type="genus" reg="Cardiocondyla">Cardiocondyla</tp:taxon-name-part> <tp:taxon-name-part taxon-name-part-type="species" reg="obscurior">obscurior</tp:taxon-name-part></tp:taxon-name></italic> worker (photographer: Eli M. Sarnat, CASENT0171038 from <ext-link xmlns:xlink="http://www.w3.org/1999/xlink" ext-link-type="uri" xlink:href="https://www.antweb.org/" xlink:type="simple"> https://www.antweb.org/ </ext-link>) .</p></caption><graphic xmlns:xlink="http://www.w3.org/1999/xlink" xlink:href="bdj-14-e188364-g007.png" position="float" id="oo_1536569.png" orientation="portrait" xlink:type="simple"><uri content-type="original_file" xlink:type="simple">https://binary.pensoft.net/fig/1536569</uri></graphic></fig></tp:treatment-sec><ref-list><ref id="B13863765"><element-citation xmlns:xlink="http://www.w3.org/1999/xlink" publication-type="article" xlink:type="simple"><person-group person-group-type="author"><name name-style="western"><surname>Seifert</surname><given-names>B.</given-names></name></person-group><year>2002</year><article-title>The ant genus <tp:taxon-name><tp:taxon-name-part taxon-name-part-type="genus" reg="Cardiocondyla">Cardiocondyla</tp:taxon-name-part></tp:taxon-name> (<tp:taxon-name><tp:taxon-name-part taxon-name-part-type="class">Insecta</tp:taxon-name-part></tp:taxon-name>: <tp:taxon-name><tp:taxon-name-part taxon-name-part-type="order">Hymenoptera</tp:taxon-name-part></tp:taxon-name>: <tp:taxon-name><tp:taxon-name-part taxon-name-part-type="family">Formicidae</tp:taxon-name-part></tp:taxon-name>)-a taxonomic revision of the <italic><tp:taxon-name><tp:taxon-name-part taxon-name-part-type="genus" reg="Cardiocondyla">C.</tp:taxon-name-part> <tp:taxon-name-part taxon-name-part-type="species" reg="elegans">elegans</tp:taxon-name-part></tp:taxon-name></italic>, <italic><tp:taxon-name><tp:taxon-name-part taxon-name-part-type="genus" reg="Cardiocondyla">C.</tp:taxon-name-part> <tp:taxon-name-part taxon-name-part-type="species" reg="bulgarica">bulgarica</tp:taxon-name-part></tp:taxon-name></italic>, <italic><tp:taxon-name><tp:taxon-name-part taxon-name-part-type="genus" reg="Cardiocondyla">C.</tp:taxon-name-part> <tp:taxon-name-part taxon-name-part-type="species" reg="batesii">batesii</tp:taxon-name-part></tp:taxon-name></italic>, <italic><tp:taxon-name><tp:taxon-name-part taxon-name-part-type="genus" reg="Cardiocondyla">C.</tp:taxon-name-part> <tp:taxon-name-part taxon-name-part-type="species" reg="nuda">nuda</tp:taxon-name-part></tp:taxon-name></italic>, <italic><tp:taxon-name><tp:taxon-name-part taxon-name-part-type="genus" reg="Cardiocondyla">C.</tp:taxon-name-part> <tp:taxon-name-part taxon-name-part-type="species" reg="shuckardi">shuckardi</tp:taxon-name-part></tp:taxon-name></italic>, <italic><tp:taxon-name><tp:taxon-name-part taxon-name-part-type="genus" reg="Cardiocondyla">C.</tp:taxon-name-part> <tp:taxon-name-part taxon-name-part-type="species" reg="stambuloffii">stambuloffii</tp:taxon-name-part></tp:taxon-name></italic>, <italic><tp:taxon-name><tp:taxon-name-part taxon-name-part-type="genus" reg="Cardiocondyla">C.</tp:taxon-name-part> <tp:taxon-name-part taxon-name-part-type="species" reg="wroughtonii">wroughtonii</tp:taxon-name-part></tp:taxon-name></italic>, <italic><tp:taxon-name><tp:taxon-name-part taxon-name-part-type="genus" reg="Cardiocondyla">C.</tp:taxon-name-part> <tp:taxon-name-part taxon-name-part-type="species" reg="emeryi">emeryi</tp:taxon-name-part></tp:taxon-name></italic>, and <italic><tp:taxon-name><tp:taxon-name-part taxon-name-part-type="genus" reg="Cardiocondyla">C.</tp:taxon-name-part> <tp:taxon-name-part taxon-name-part-type="species" reg="minutior">minutior</tp:taxon-name-part></tp:taxon-name></italic> species groups</article-title><source>Annalen des Naturhistorischen Museums in Wien. Serie B für Botanik und Zoologie</source><fpage>203</fpage><lpage>338</lpage></element-citation></ref><ref id="B13863774"><element-citation xmlns:xlink="http://www.w3.org/1999/xlink" publication-type="article" xlink:type="simple"><person-group person-group-type="author"><name name-style="western"><surname>Meurer</surname><given-names>Eliandra</given-names></name><name name-style="western"><surname>Battirola</surname><given-names>Leandro Denis</given-names></name><name name-style="western"><surname>Delabie</surname><given-names>Jacques Hubert Charles</given-names></name><name name-style="western"><surname>Marques</surname><given-names>Marinez Isaac</given-names></name></person-group><year>2015</year><article-title>Influence of the vegetation mosaic on ant (<tp:taxon-name><tp:taxon-name-part taxon-name-part-type="family">Formicidae</tp:taxon-name-part></tp:taxon-name>: <tp:taxon-name><tp:taxon-name-part taxon-name-part-type="order">Hymenoptera</tp:taxon-name-part></tp:taxon-name>) distributions in the Northern Brazilian Pantanal</article-title><source>Sociobiology</source><volume>62</volume><issue>3</issue><fpage>382</fpage><lpage>388</lpage><uri xlink:type="simple">http://periodicos.uefs.br/index.php/sociobiology/article/view/359</uri><pub-id pub-id-type="doi">10.13102/sociobiology.v62i3.359</pub-id></element-citation></ref><ref id="B13863543"><element-citation xmlns:xlink="http://www.w3.org/1999/xlink" publication-type="article" xlink:type="simple"><person-group person-group-type="author"><name name-style="western"><surname>Guénard</surname><given-names>Benoit</given-names></name><name name-style="western"><surname>Weiser</surname><given-names>Michael D.</given-names></name><name name-style="western"><surname>Gomez</surname><given-names>Kiko</given-names></name><name name-style="western"><surname>Narula</surname><given-names>Nitish</given-names></name><name name-style="western"><surname>Economo</surname><given-names>Evan P.</given-names></name></person-group><year>2017</year><article-title>The Global Ant Biodiversity Informatics (GABI) database: synthesizing data on the geographic distribution of ant species (<tp:taxon-name><tp:taxon-name-part taxon-name-part-type="order">Hymenoptera</tp:taxon-name-part></tp:taxon-name>: <tp:taxon-name><tp:taxon-name-part taxon-name-part-type="family">Formicidae</tp:taxon-name-part></tp:taxon-name>)</article-title><source>Myrmecological News/Osterreichische Gesellschaft fur Entomofaunistik</source><volume>24</volume><fpage>83</fpage><lpage>89</lpage></element-citation></ref><ref id="B13863553"><element-citation xmlns:xlink="http://www.w3.org/1999/xlink" publication-type="article" xlink:type="simple"><person-group person-group-type="author"><name name-style="western"><surname>Janicki</surname><given-names>Julia</given-names></name><name name-style="western"><surname>Narula</surname><given-names>Nitish</given-names></name><name name-style="western"><surname>Ziegler</surname><given-names>Matt</given-names></name><name name-style="western"><surname>Guénard</surname><given-names>Benoit</given-names></name><name name-style="western"><surname>Economo</surname><given-names>Evan P.</given-names></name></person-group><year>2016</year><article-title>Visualizing and interacting with large-volume biodiversity data using client–server web-mapping applications: The design and implementation of antmaps.org</article-title><source>Ecological Informatics</source><volume>32</volume><fpage>185</fpage><lpage>193</lpage><uri xlink:type="simple">https://www.sciencedirect.com/science/article/pii/S1574954116300097</uri><pub-id pub-id-type="doi">10.1016/j.ecoinf.2016.02.006</pub-id></element-citation></ref><ref id="B13863683"><element-citation xmlns:xlink="http://www.w3.org/1999/xlink" publication-type="article" xlink:type="simple"><person-group person-group-type="author"><name name-style="western"><surname>Blatrix</surname><given-names>Rumsaïs</given-names></name><name name-style="western"><surname>Colin</surname><given-names>Théotime</given-names></name><name name-style="western"><surname>Wegnez</surname><given-names>Philippe</given-names></name><name name-style="western"><surname>Galkowski</surname><given-names>Christophe</given-names></name><name name-style="western"><surname>Geniez</surname><given-names>Philippe</given-names></name></person-group><year>2018</year><article-title>Introduced ants (<tp:taxon-name><tp:taxon-name-part taxon-name-part-type="order">Hymenoptera</tp:taxon-name-part></tp:taxon-name>: <tp:taxon-name><tp:taxon-name-part taxon-name-part-type="family">Formicidae</tp:taxon-name-part></tp:taxon-name>) of mainland France and Belgium, with a focus on greenhouses</article-title><source>Annales de la Société Entomologique de France (N.S.)</source><volume>54</volume><issue>4</issue><fpage>293</fpage><lpage>308</lpage><uri xlink:type="simple">https://www.tandfonline.com/doi/full/10.1080/00379271.2018.1490927</uri><pub-id pub-id-type="doi">10.1080/00379271.2018.1490927</pub-id></element-citation></ref><ref id="B13863783"><element-citation xmlns:xlink="http://www.w3.org/1999/xlink" publication-type="article" xlink:type="simple"><person-group person-group-type="author"><name name-style="western"><surname>Sánchez-García</surname><given-names>Daniel</given-names></name><name name-style="western"><surname>Espadaler</surname><given-names>Xavier</given-names></name></person-group><year>2015</year><article-title><italic><tp:taxon-name><tp:taxon-name-part taxon-name-part-type="genus" reg="Cardiocondyla">Cardiocondyla</tp:taxon-name-part> <tp:taxon-name-part taxon-name-part-type="species" reg="obscurior">obscurior</tp:taxon-name-part></tp:taxon-name></italic> Wheeler, 1929 (<tp:taxon-name><tp:taxon-name-part taxon-name-part-type="order">Hymenoptera</tp:taxon-name-part></tp:taxon-name>: <tp:taxon-name><tp:taxon-name-part taxon-name-part-type="family">Formicidae</tp:taxon-name-part></tp:taxon-name>) en España</article-title><source>Iberomyrmex</source><volume>7</volume><fpage>7</fpage><lpage>9</lpage></element-citation></ref><ref id="B13863792"><element-citation xmlns:xlink="http://www.w3.org/1999/xlink" publication-type="article" xlink:type="simple"><person-group person-group-type="author"><name name-style="western"><surname>Garcia</surname><given-names>Francisco Hita</given-names></name><name name-style="western"><surname>Wiesel</surname><given-names>Eva</given-names></name><name name-style="western"><surname>Fischer</surname><given-names>Georg</given-names></name></person-group><year>2013</year><article-title>The ants of Kenya (<tp:taxon-name><tp:taxon-name-part taxon-name-part-type="order">Hymenoptera</tp:taxon-name-part></tp:taxon-name>: <tp:taxon-name><tp:taxon-name-part taxon-name-part-type="family">Formicidae</tp:taxon-name-part></tp:taxon-name>)—faunal overview, first species checklist, bibliography, accounts for all genera, and discussion on taxonomy and zoogeography</article-title><source>Journal of East African Natural History</source><volume>101</volume><issue>2</issue><fpage>127</fpage><lpage>222</lpage><uri xlink:type="simple">https://bioone.org/journals/journal-of-east-african-natural-history/volume-101/issue-2/028.101.0201/The-Ants-of-Kenya-Hymenoptera--FormicidaeFaunal-Overview-First-Species/10.2982/028.101.0201.short</uri><pub-id pub-id-type="doi">10.2982/028.101.0201</pub-id></element-citation></ref></ref-list></tp:taxon-treatment>
