# Supplementary material for: New ant records from La Réunion Island (Hymenoptera, Formicidae)
Source: Biodivers Data J. 2026 Mar 17;14:e188364. doi: 10.3897/BDJ.14.e188364 (PMC13014136; doi:10.3897/BDJ.14.e188364)
Supplement: XML Treatment for Monomorium exiguum [file BDJ.14.e188364-treatment6.xml]

<!DOCTYPE tp:taxon-treatment
  PUBLIC "-//TaxonX//DTD Taxonomic Treatment Publishing DTD v0 20100105//EN" "tax-treatment-NSO.dtd">
<tp:taxon-treatment xmlns:tp="http://www.plazi.org/taxpub"><tp:treatment-meta><mixed-citation publication-type="journal"><person-group><name><surname>Carval</surname><given-names>Dominique</given-names></name><name><surname>Jacquelin</surname><given-names>Floriane</given-names></name><name><surname>Soti</surname><given-names>Valérie</given-names></name><name><surname>Paulin</surname><given-names>Louis</given-names></name><name><surname>Parnaudeau</surname><given-names>Raphaël</given-names></name><name><surname>Fisher</surname><given-names>Brian L.</given-names></name><name><surname>Ramage</surname><given-names>Thibault</given-names></name></person-group><article-title>New ant records from La Réunion Island (<tp:taxon-name><tp:taxon-name-part taxon-name-part-type="order">Hymenoptera</tp:taxon-name-part></tp:taxon-name>, <tp:taxon-name><tp:taxon-name-part taxon-name-part-type="family">Formicidae</tp:taxon-name-part></tp:taxon-name>)</article-title><source>Biodivers Data J</source><day>17</day><month>03</month><year>2026</year><volume>14</volume><pub-id pub-id-type="doi">10.3897/BDJ.14.e188364</pub-id></mixed-citation></tp:treatment-meta><tp:nomenclature><tp:taxon-name><object-id xmlns:xlink="http://www.w3.org/1999/xlink" content-type="arpha" xlink:type="simple">97E72725-28AC-537E-A01A-3FDEC062BE1A</object-id><tp:taxon-name-part taxon-name-part-type="genus">Monomorium</tp:taxon-name-part> <tp:taxon-name-part taxon-name-part-type="species">exiguum</tp:taxon-name-part></tp:taxon-name><tp:taxon-authority>Forel, 1894</tp:taxon-authority></tp:nomenclature><tp:treatment-sec sec-type="materials"><title>Materials</title><list list-type="alpha-lower" list-content="occurrences"><list-item><p><bold>Type status:</bold> <named-content xmlns:xlink="http://www.w3.org/1999/xlink" content-type="dwc:typeStatus" xlink:type="simple">Other material</named-content>. <bold>Occurrence:</bold> individualCount: <named-content xmlns:xlink="http://www.w3.org/1999/xlink" content-type="dwc:individualCount" xlink:type="simple">1 worker</named-content>; occurrenceID: <named-content xmlns:xlink="http://www.w3.org/1999/xlink" content-type="dwc:occurrenceID" xlink:type="simple">536F5F1A-9029-58A4-A5F4-FF17AF2C0BE5</named-content>; <bold>Taxon:</bold> genus: <named-content xmlns:xlink="http://www.w3.org/1999/xlink" content-type="dwc:genus" xlink:type="simple"><tp:taxon-name><tp:taxon-name-part taxon-name-part-type="genus">Monomorium</tp:taxon-name-part></tp:taxon-name></named-content>; specificEpithet: <named-content xmlns:xlink="http://www.w3.org/1999/xlink" content-type="dwc:specificEpithet" xlink:type="simple"><italic><tp:taxon-name><tp:taxon-name-part taxon-name-part-type="genus" reg="Monomorium"/><tp:taxon-name-part taxon-name-part-type="species" reg="exiguum">exiguum</tp:taxon-name-part></tp:taxon-name></italic></named-content>; scientificNameAuthorship: <named-content xmlns:xlink="http://www.w3.org/1999/xlink" content-type="dwc:scientificNameAuthorship" xlink:type="simple">Forel 1894</named-content>; <bold>Location:</bold> island: <named-content xmlns:xlink="http://www.w3.org/1999/xlink" content-type="dwc:island" xlink:type="simple">La Réunion</named-content>; country: <named-content xmlns:xlink="http://www.w3.org/1999/xlink" content-type="dwc:country" xlink:type="simple">France</named-content>; municipality: <named-content xmlns:xlink="http://www.w3.org/1999/xlink" content-type="dwc:municipality" xlink:type="simple">Petite Île</named-content>; verbatimElevation: <named-content xmlns:xlink="http://www.w3.org/1999/xlink" content-type="dwc:verbatimElevation" xlink:type="simple">378 m</named-content>; decimalLatitude: <named-content xmlns:xlink="http://www.w3.org/1999/xlink" content-type="dwc:decimalLatitude" xlink:type="simple">-21.34378</named-content>; decimalLongitude: <named-content xmlns:xlink="http://www.w3.org/1999/xlink" content-type="dwc:decimalLongitude" xlink:type="simple">55.54950</named-content>; <bold>Identification:</bold> identifiedBy: <named-content xmlns:xlink="http://www.w3.org/1999/xlink" content-type="dwc:identifiedBy" xlink:type="simple">D. Carval</named-content>; <bold>Event:</bold> samplingProtocol: <named-content xmlns:xlink="http://www.w3.org/1999/xlink" content-type="dwc:samplingProtocol" xlink:type="simple">interception trap</named-content>; verbatimEventDate: <named-content xmlns:xlink="http://www.w3.org/1999/xlink" content-type="dwc:verbatimEventDate" xlink:type="simple">19.XII.2023</named-content>; habitat: <named-content xmlns:xlink="http://www.w3.org/1999/xlink" content-type="dwc:habitat" xlink:type="simple">sugarcane field</named-content>; <bold>Record Level:</bold> collectionID: <named-content xmlns:xlink="http://www.w3.org/1999/xlink" content-type="dwc:collectionID" xlink:type="simple">CDC</named-content></p></list-item></list></tp:treatment-sec><tp:treatment-sec sec-type="Diagnosis"><title>Diagnosis</title><p>Amongst the 20 <italic><tp:taxon-name><tp:taxon-name-part taxon-name-part-type="genus" reg="Monomorium">Monomorium</tp:taxon-name-part></tp:taxon-name></italic> species reported in the Malagasy Region (<xref ref-type="bibr" rid="B13863491">Fisher and Bolton 2016</xref>), <italic><tp:taxon-name><tp:taxon-name-part taxon-name-part-type="genus" reg="Monomorium">M.</tp:taxon-name-part> <tp:taxon-name-part taxon-name-part-type="species" reg="exiguum">exiguum</tp:taxon-name-part></tp:taxon-name></italic> is easily distinguished by its 11-segmented antennae (<italic><tp:taxon-name><tp:taxon-name-part taxon-name-part-type="genus" reg="Monomorium">M.</tp:taxon-name-part> <tp:taxon-name-part taxon-name-part-type="species" reg="monomorium">monomorium</tp:taxon-name-part></tp:taxon-name></italic> species group), a metanotal groove weakly impressed, an elongated propodeum and a petiolar node that is conical and dorsally tapered (<xref ref-type="bibr" rid="B13863714">Heterick 2006</xref>) (Fig. <xref ref-type="fig" rid="F13890062">8</xref>). All other <italic><tp:taxon-name><tp:taxon-name-part taxon-name-part-type="genus" reg="Monomorium">Monomorium</tp:taxon-name-part></tp:taxon-name></italic> species reported from La Réunion Island have 12-segmented antennae (<italic><tp:taxon-name><tp:taxon-name-part taxon-name-part-type="genus" reg="Monomorium">Monomorium</tp:taxon-name-part> <tp:taxon-name-part taxon-name-part-type="species" reg="floricola">floricola</tp:taxon-name-part></tp:taxon-name></italic> (Jerdon, 1851), <italic><tp:taxon-name><tp:taxon-name-part taxon-name-part-type="genus" reg="Monomorium">Monomorium</tp:taxon-name-part> <tp:taxon-name-part taxon-name-part-type="species" reg="pharaonis">pharaonis</tp:taxon-name-part></tp:taxon-name></italic> (Linnaeus, 1758), <italic><tp:taxon-name><tp:taxon-name-part taxon-name-part-type="genus" reg="Monomorium">Monomorium</tp:taxon-name-part> <tp:taxon-name-part taxon-name-part-type="species" reg="subopacum">subopacum</tp:taxon-name-part></tp:taxon-name></italic> (Smith, 1858) and <italic><tp:taxon-name><tp:taxon-name-part taxon-name-part-type="genus" reg="Monomorium">Monomorium</tp:taxon-name-part> <tp:taxon-name-part taxon-name-part-type="species" reg="termitobium">termitobium</tp:taxon-name-part></tp:taxon-name></italic> (Forel, 1892)). This species displays great variability in colour, from yellow pale to brown (<xref ref-type="bibr" rid="B13863714">Heterick 2006</xref>), but our specimen was a pale orange similar to that found in <italic><tp:taxon-name><tp:taxon-name-part taxon-name-part-type="genus" reg="Monomorium">M.</tp:taxon-name-part> <tp:taxon-name-part taxon-name-part-type="species" reg="exiguum">exiguum</tp:taxon-name-part> <tp:taxon-name-part taxon-name-part-type="subspecies" reg="flavescens">flavescens</tp:taxon-name-part></tp:taxon-name></italic> (Forel, 1916), now considered as a junior synonym of <italic><tp:taxon-name><tp:taxon-name-part taxon-name-part-type="genus" reg="Monomorium">M.</tp:taxon-name-part> <tp:taxon-name-part taxon-name-part-type="species" reg="exiguum">exiguum</tp:taxon-name-part></tp:taxon-name></italic> (<xref ref-type="bibr" rid="B13863819">Bolton 2014</xref>).</p></tp:treatment-sec><tp:treatment-sec sec-type="Distribution"><title>Distribution</title><p>This species is native to the Afrotropical Region, where it is widely distributed in sub-Saharan Africa, including Madagascar (<xref ref-type="bibr" rid="B13863508">AntWeb 2024</xref>) and the Arabian Peninsula (<xref ref-type="bibr" rid="B13863801">Aldawood and Sharaf 2009</xref>). It has been reported as introduced on the Socotra Archipelago (<xref ref-type="bibr" rid="B13863723">Sharaf et al. 2018</xref>), in the Balearic Islands (<xref ref-type="bibr" rid="B13863741">Gómez and Espadaler 2006</xref>) and in Crete (<xref ref-type="bibr" rid="B13863732">Borowiec et al. 2023</xref>). This is the first report of this species in the Mascarene Islands.</p></tp:treatment-sec><tp:treatment-sec sec-type="Ecology"><title>Ecology</title><p><italic><tp:taxon-name><tp:taxon-name-part taxon-name-part-type="genus" reg="Monomorium">Monomorium</tp:taxon-name-part> <tp:taxon-name-part taxon-name-part-type="species" reg="exiguum">exiguum</tp:taxon-name-part></tp:taxon-name></italic> appears adapted to numerous types of habitats. In the Arabian Peninsula, it has been found in humid soil, in leaf litter, under rocks and under the bark of trees (<xref ref-type="bibr" rid="B13863723">Sharaf et al. 2018</xref>). Interestingly, it has been found inside the galleries of a <italic><tp:taxon-name><tp:taxon-name-part taxon-name-part-type="genus" reg="Camponotus">Camponotus</tp:taxon-name-part></tp:taxon-name></italic> species (<xref ref-type="bibr" rid="B13863723">Sharaf et al. 2018</xref>) and inside the galleries of a termite nest (<xref ref-type="bibr" rid="B13890187">Sharaf et al. 2017</xref>). In the Province of Tolaria in Madagascar, <italic><tp:taxon-name><tp:taxon-name-part taxon-name-part-type="genus" reg="Monomorium">M.</tp:taxon-name-part> <tp:taxon-name-part taxon-name-part-type="species" reg="exiguum">exiguum</tp:taxon-name-part></tp:taxon-name></italic> has been found to be the most abundant <italic><tp:taxon-name><tp:taxon-name-part taxon-name-part-type="genus" reg="Monomorium">Monomorium</tp:taxon-name-part></tp:taxon-name></italic> species in leaf litter samples (<xref ref-type="bibr" rid="B13863714">Heterick 2006</xref>). In Benin, one specimen was found in a mango orchard with no specification of the microhabitat (<xref ref-type="bibr" rid="B13863750">Taylor et al. 2018</xref>). In La Réunion Island, the specimen was found in a sugarcane field.</p></tp:treatment-sec><tp:treatment-sec><!--Section generated to contain objects referenced in tp:taxon-treatment.--><fig id="F13890062" position="float" orientation="portrait"><object-id xmlns:xlink="http://www.w3.org/1999/xlink" content-type="arpha" xlink:type="simple">EE6256CE-306B-556D-A2CB-B144841521AE</object-id><object-id xmlns:xlink="http://www.w3.org/1999/xlink" content-type="doi" xlink:type="simple">10.3897/BDJ.14.e188364.figure9</object-id><label>Figure 8.</label><caption><p>Full-face, lateral and dorsal view of a <italic><tp:taxon-name><tp:taxon-name-part taxon-name-part-type="genus" reg="Monomorium">Monomorium</tp:taxon-name-part> <tp:taxon-name-part taxon-name-part-type="species" reg="exiguum">exiguum</tp:taxon-name-part></tp:taxon-name></italic> worker (photographer: Erin Prado, CASENT0217367 from <ext-link xmlns:xlink="http://www.w3.org/1999/xlink" ext-link-type="uri" xlink:href="https://www.antweb.org/" xlink:type="simple">https://www.antweb.org/</ext-link>).</p></caption><graphic xmlns:xlink="http://www.w3.org/1999/xlink" xlink:href="bdj-14-e188364-g008.png" position="float" id="oo_1536570.png" orientation="portrait" xlink:type="simple"><uri content-type="original_file" xlink:type="simple">https://binary.pensoft.net/fig/1536570</uri></graphic></fig></tp:treatment-sec><ref-list><ref id="B13863491"><element-citation xmlns:xlink="http://www.w3.org/1999/xlink" publication-type="book" xlink:type="simple"><person-group person-group-type="author"><name name-style="western"><surname>Fisher</surname><given-names>Brian L.</given-names></name><name name-style="western"><surname>Bolton</surname><given-names>Barry</given-names></name></person-group><year>2016</year><source>Ants of Africa and Madagascar: a guide to the genera</source><publisher-name>Univiversity of California Press</publisher-name><size units="page">1099</size><pub-id pub-id-type="doi">10.1525/9780520962996</pub-id></element-citation></ref><ref id="B13863714"><element-citation xmlns:xlink="http://www.w3.org/1999/xlink" publication-type="article" xlink:type="simple"><person-group person-group-type="author"><name name-style="western"><surname>Heterick</surname><given-names>Brian E.</given-names></name></person-group><year>2006</year><article-title>A revision of the Malagasy ants belonging to the genus <italic><tp:taxon-name><tp:taxon-name-part taxon-name-part-type="genus" reg="Monomorium">Monomorium</tp:taxon-name-part></tp:taxon-name></italic> Mayr, 1855 (<tp:taxon-name><tp:taxon-name-part taxon-name-part-type="order">Hymenoptera</tp:taxon-name-part></tp:taxon-name>: <tp:taxon-name><tp:taxon-name-part taxon-name-part-type="family">Formicidae</tp:taxon-name-part></tp:taxon-name>)</article-title><source>Proceedings of The California Academy of Sciences (Fourth Series).</source><volume>59</volume><fpage>719</fpage><lpage>722</lpage></element-citation></ref><ref id="B13863819"><element-citation xmlns:xlink="http://www.w3.org/1999/xlink" publication-type="other" xlink:type="simple"><person-group person-group-type="author"><name name-style="western"><surname>Bolton</surname><given-names>B.</given-names></name></person-group><year>2014</year><article-title>An online catalog of the ants of the world</article-title><uri xlink:type="simple">https://antcat.org/</uri></element-citation></ref><ref id="B13863508"><element-citation xmlns:xlink="http://www.w3.org/1999/xlink" publication-type="other" xlink:type="simple"><person-group person-group-type="author"><name name-style="western"><surname>AntWeb</surname></name></person-group><year>2024</year><article-title>AntWeb. Version 8.103.2. California Academy of Science, online at https://www.antweb.org. Accessed 23 January 2024, 04 March 2024 and 22 September 2024</article-title><uri xlink:type="simple">https://www.antweb.org</uri></element-citation></ref><ref id="B13863801"><element-citation xmlns:xlink="http://www.w3.org/1999/xlink" publication-type="article" xlink:type="simple"><person-group person-group-type="author"><name name-style="western"><surname>Aldawood</surname><given-names>A. S.</given-names></name><name name-style="western"><surname>Sharaf</surname><given-names>M. R.</given-names></name></person-group><year>2009</year><article-title>Two ant species (<tp:taxon-name><tp:taxon-name-part taxon-name-part-type="order">Hymenoptera</tp:taxon-name-part></tp:taxon-name>: <tp:taxon-name><tp:taxon-name-part taxon-name-part-type="family">Formicidae</tp:taxon-name-part></tp:taxon-name>) as new records to fauna of Saudi Arabia</article-title><source>Bulletin of Entomological Society of Egypt</source><volume>86</volume><fpage>143</fpage><lpage>147</lpage></element-citation></ref><ref id="B13863723"><element-citation xmlns:xlink="http://www.w3.org/1999/xlink" publication-type="article" xlink:type="simple"><person-group person-group-type="author"><name name-style="western"><surname>Sharaf</surname><given-names>Mostafa</given-names></name><name name-style="western"><surname>Al Dhafer</surname><given-names>Hathal M.</given-names></name><name name-style="western"><surname>Aldawood</surname><given-names>Abdulrahman S.</given-names></name><name name-style="western"><surname>Garcia</surname><given-names>Francisco Hita</given-names></name></person-group><year>2018</year><article-title>Ants of the <italic><tp:taxon-name><tp:taxon-name-part taxon-name-part-type="genus" reg="Monomorium">Monomorium</tp:taxon-name-part> <tp:taxon-name-part taxon-name-part-type="species" reg="monomorium">monomorium</tp:taxon-name-part></tp:taxon-name></italic> species-group (<tp:taxon-name><tp:taxon-name-part taxon-name-part-type="order">Hymenoptera</tp:taxon-name-part></tp:taxon-name>: <tp:taxon-name><tp:taxon-name-part taxon-name-part-type="family">Formicidae</tp:taxon-name-part></tp:taxon-name>) in the Arabian Peninsula with description of a new species from southwestern Saudi Arabia</article-title><source>PeerJ</source><volume>6</volume><pub-id pub-id-type="doi">10.7717/peerj.4277</pub-id></element-citation></ref><ref id="B13863741"><element-citation xmlns:xlink="http://www.w3.org/1999/xlink" publication-type="article" xlink:type="simple"><person-group person-group-type="author"><name name-style="western"><surname>Gómez</surname><given-names>Kiko</given-names></name><name name-style="western"><surname>Espadaler</surname><given-names>Xavier</given-names></name></person-group><year>2006</year><article-title>Exotic ants (<tp:taxon-name><tp:taxon-name-part taxon-name-part-type="order">Hymenoptera</tp:taxon-name-part></tp:taxon-name>: <tp:taxon-name><tp:taxon-name-part taxon-name-part-type="family">Formicidae</tp:taxon-name-part></tp:taxon-name>) in the Balearic Islands</article-title><source>Myrmecologische Nachrichten</source><volume>8</volume><fpage>225</fpage><lpage>233</lpage></element-citation></ref><ref id="B13863732"><element-citation xmlns:xlink="http://www.w3.org/1999/xlink" publication-type="article" xlink:type="simple"><person-group person-group-type="author"><name name-style="western"><surname>Borowiec</surname><given-names>Lech</given-names></name><name name-style="western"><surname>Lapeva-Gjonova</surname><given-names>Albena</given-names></name><name name-style="western"><surname>Salata</surname><given-names>Sebastian</given-names></name></person-group><year>2023</year><article-title>Second record of <italic><tp:taxon-name><tp:taxon-name-part taxon-name-part-type="genus" reg="Monomorium">Monomorium</tp:taxon-name-part> <tp:taxon-name-part taxon-name-part-type="species" reg="exiguum">exiguum</tp:taxon-name-part></tp:taxon-name></italic> Forel, 1894 (<tp:taxon-name><tp:taxon-name-part taxon-name-part-type="order">Hymenoptera</tp:taxon-name-part></tp:taxon-name>: <tp:taxon-name><tp:taxon-name-part taxon-name-part-type="family">Formicidae</tp:taxon-name-part></tp:taxon-name>) from Europe</article-title><source>Annals of the Upper Silesian Museum in Bytom, Entomology</source><volume>32</volume><fpage>1</fpage><lpage>6</lpage></element-citation></ref><ref id="B13890187"><element-citation xmlns:xlink="http://www.w3.org/1999/xlink" publication-type="article" xlink:type="simple"><person-group person-group-type="author"><name name-style="western"><surname>Sharaf</surname><given-names>Mostafa R.</given-names></name><name name-style="western"><surname>Fisher</surname><given-names>Brian L.</given-names></name><name name-style="western"><surname>Collingwood</surname><given-names>Cedric A.</given-names></name><name name-style="western"><surname>Aldawood</surname><given-names>Abdulrahman S.</given-names></name></person-group><year>2017</year><article-title>Ant fauna (<tp:taxon-name><tp:taxon-name-part taxon-name-part-type="order">Hymenoptera</tp:taxon-name-part></tp:taxon-name>: <tp:taxon-name><tp:taxon-name-part taxon-name-part-type="family">Formicidae</tp:taxon-name-part></tp:taxon-name>) of the Socotra Archipelago (Yemen): zoogeography, distribution and description of a new species</article-title><source>Journal of Natural History</source><volume>51</volume><fpage>317</fpage><lpage>378</lpage><pub-id pub-id-type="doi">10.1080/00222933.2016.1271157</pub-id></element-citation></ref><ref id="B13863750"><element-citation xmlns:xlink="http://www.w3.org/1999/xlink" publication-type="article" xlink:type="simple"><person-group person-group-type="author"><name name-style="western"><surname>Taylor</surname><given-names>Brian</given-names></name><name name-style="western"><surname>Agoinon</surname><given-names>NORBERT</given-names></name><name name-style="western"><surname>Sinzogan</surname><given-names>Antonio</given-names></name><name name-style="western"><surname>Adandonon</surname><given-names>Appolinaire</given-names></name><name name-style="western"><surname>Kouagou</surname><given-names>Y. N.</given-names></name><name name-style="western"><surname>Bello</surname><given-names>SALIOU</given-names></name><name name-style="western"><surname>Wargui</surname><given-names>Rosine</given-names></name><name name-style="western"><surname>Anato</surname><given-names>FLORENCE</given-names></name><name name-style="western"><surname>Ouagoussounon</surname><given-names>ISSA</given-names></name><name name-style="western"><surname>Houngbo</surname><given-names>Hermance</given-names></name></person-group><year>2018</year><article-title>Records of ants (<tp:taxon-name><tp:taxon-name-part taxon-name-part-type="order">Hymenoptera</tp:taxon-name-part></tp:taxon-name>: <tp:taxon-name><tp:taxon-name-part taxon-name-part-type="family">Formicidae</tp:taxon-name-part></tp:taxon-name>) from the Republic of Benin, with particular reference to the mango farm ecosystem</article-title><source>Journal of Insect Biodiversity</source><volume>8</volume><issue>1</issue><fpage>006</fpage><lpage>029</lpage><uri xlink:type="simple">https://www.antwiki.org/wiki/images/e/e3/Taylor,_B.,_Agoinon,_N._et_al._2018._Records_of_ants_from_the_Republic_of_Benin_(10.12976@jib@2018.08.1.2).pdf</uri><pub-id pub-id-type="doi">10.12976/jib/2018.08.1.2</pub-id></element-citation></ref></ref-list></tp:taxon-treatment>
