# Supplementary material for: New ant records from La Réunion Island (Hymenoptera, Formicidae)
Source: Biodivers Data J. 2026 Mar 17;14:e188364. doi: 10.3897/BDJ.14.e188364 (PMC13014136; doi:10.3897/BDJ.14.e188364)
Supplement: XML Treatment for Solenopsis globularia [file BDJ.14.e188364-treatment7.xml]

<!DOCTYPE tp:taxon-treatment
  PUBLIC "-//TaxonX//DTD Taxonomic Treatment Publishing DTD v0 20100105//EN" "tax-treatment-NSO.dtd">
<tp:taxon-treatment xmlns:tp="http://www.plazi.org/taxpub"><tp:treatment-meta><mixed-citation publication-type="journal"><person-group><name><surname>Carval</surname><given-names>Dominique</given-names></name><name><surname>Jacquelin</surname><given-names>Floriane</given-names></name><name><surname>Soti</surname><given-names>Valérie</given-names></name><name><surname>Paulin</surname><given-names>Louis</given-names></name><name><surname>Parnaudeau</surname><given-names>Raphaël</given-names></name><name><surname>Fisher</surname><given-names>Brian L.</given-names></name><name><surname>Ramage</surname><given-names>Thibault</given-names></name></person-group><article-title>New ant records from La Réunion Island (<tp:taxon-name><tp:taxon-name-part taxon-name-part-type="order">Hymenoptera</tp:taxon-name-part></tp:taxon-name>, <tp:taxon-name><tp:taxon-name-part taxon-name-part-type="family">Formicidae</tp:taxon-name-part></tp:taxon-name>)</article-title><source>Biodivers Data J</source><day>17</day><month>03</month><year>2026</year><volume>14</volume><pub-id pub-id-type="doi">10.3897/BDJ.14.e188364</pub-id></mixed-citation></tp:treatment-meta><tp:nomenclature><tp:taxon-name><object-id xmlns:xlink="http://www.w3.org/1999/xlink" content-type="arpha" xlink:type="simple">AF4641EB-FE59-5018-836B-5DC883E17CEA</object-id><tp:taxon-name-part taxon-name-part-type="genus">Solenopsis</tp:taxon-name-part> <tp:taxon-name-part taxon-name-part-type="species">globularia</tp:taxon-name-part></tp:taxon-name><tp:taxon-authority>Smith, 185</tp:taxon-authority></tp:nomenclature><tp:treatment-sec sec-type="materials"><title>Materials</title><list list-type="alpha-lower" list-content="occurrences"><list-item><p><bold>Type status:</bold> <named-content xmlns:xlink="http://www.w3.org/1999/xlink" content-type="dwc:typeStatus" xlink:type="simple">Other material</named-content>. <bold>Occurrence:</bold> individualCount: <named-content xmlns:xlink="http://www.w3.org/1999/xlink" content-type="dwc:individualCount" xlink:type="simple">2 workers</named-content>; occurrenceID: <named-content xmlns:xlink="http://www.w3.org/1999/xlink" content-type="dwc:occurrenceID" xlink:type="simple">1A1DDE49-A486-54B8-9D37-2FF4A2287845</named-content>; <bold>Taxon:</bold> genus: <named-content xmlns:xlink="http://www.w3.org/1999/xlink" content-type="dwc:genus" xlink:type="simple"><tp:taxon-name><tp:taxon-name-part taxon-name-part-type="genus">Solenopsis</tp:taxon-name-part></tp:taxon-name></named-content>; specificEpithet: <named-content xmlns:xlink="http://www.w3.org/1999/xlink" content-type="dwc:specificEpithet" xlink:type="simple"><italic><tp:taxon-name><tp:taxon-name-part taxon-name-part-type="genus" reg="Solenopsis"/><tp:taxon-name-part taxon-name-part-type="species" reg="globularia">globularia</tp:taxon-name-part></tp:taxon-name></italic></named-content>; scientificNameAuthorship: <named-content xmlns:xlink="http://www.w3.org/1999/xlink" content-type="dwc:scientificNameAuthorship" xlink:type="simple">Smith, 1858</named-content>; <bold>Location:</bold> island: <named-content xmlns:xlink="http://www.w3.org/1999/xlink" content-type="dwc:island" xlink:type="simple">La Réunion</named-content>; country: <named-content xmlns:xlink="http://www.w3.org/1999/xlink" content-type="dwc:country" xlink:type="simple">France</named-content>; municipality: <named-content xmlns:xlink="http://www.w3.org/1999/xlink" content-type="dwc:municipality" xlink:type="simple">Etang-Salé</named-content>; locality: <named-content xmlns:xlink="http://www.w3.org/1999/xlink" content-type="dwc:locality" xlink:type="simple">Piton Reinette</named-content>; verbatimElevation: <named-content xmlns:xlink="http://www.w3.org/1999/xlink" content-type="dwc:verbatimElevation" xlink:type="simple">53 m</named-content>; decimalLatitude: <named-content xmlns:xlink="http://www.w3.org/1999/xlink" content-type="dwc:decimalLatitude" xlink:type="simple">-21.27444</named-content>; decimalLongitude: <named-content xmlns:xlink="http://www.w3.org/1999/xlink" content-type="dwc:decimalLongitude" xlink:type="simple">55.34750</named-content>; <bold>Identification:</bold> identifiedBy: <named-content xmlns:xlink="http://www.w3.org/1999/xlink" content-type="dwc:identifiedBy" xlink:type="simple">D. Carval, T. Ramage</named-content>; <bold>Event:</bold> samplingProtocol: <named-content xmlns:xlink="http://www.w3.org/1999/xlink" content-type="dwc:samplingProtocol" xlink:type="simple">aspirator</named-content>; verbatimEventDate: <named-content xmlns:xlink="http://www.w3.org/1999/xlink" content-type="dwc:verbatimEventDate" xlink:type="simple">25.IV.2023</named-content>; habitat: <named-content xmlns:xlink="http://www.w3.org/1999/xlink" content-type="dwc:habitat" xlink:type="simple">litter</named-content>; <bold>Record Level:</bold> collectionID: <named-content xmlns:xlink="http://www.w3.org/1999/xlink" content-type="dwc:collectionID" xlink:type="simple">CDC</named-content></p></list-item><list-item><p><bold>Type status:</bold> <named-content xmlns:xlink="http://www.w3.org/1999/xlink" content-type="dwc:typeStatus" xlink:type="simple">Other material</named-content>. <bold>Occurrence:</bold> individualCount: <named-content xmlns:xlink="http://www.w3.org/1999/xlink" content-type="dwc:individualCount" xlink:type="simple">2 workers</named-content>; occurrenceID: <named-content xmlns:xlink="http://www.w3.org/1999/xlink" content-type="dwc:occurrenceID" xlink:type="simple">3BF9971A-F882-5C5A-A268-CB6838C68BEB</named-content>; <bold>Taxon:</bold> genus: <named-content xmlns:xlink="http://www.w3.org/1999/xlink" content-type="dwc:genus" xlink:type="simple"><tp:taxon-name><tp:taxon-name-part taxon-name-part-type="genus">Solenopsis</tp:taxon-name-part></tp:taxon-name></named-content>; specificEpithet: <named-content xmlns:xlink="http://www.w3.org/1999/xlink" content-type="dwc:specificEpithet" xlink:type="simple"><italic><tp:taxon-name><tp:taxon-name-part taxon-name-part-type="genus" reg="Solenopsis"/><tp:taxon-name-part taxon-name-part-type="species" reg="globularia">globularia</tp:taxon-name-part></tp:taxon-name></italic></named-content>; scientificNameAuthorship: <named-content xmlns:xlink="http://www.w3.org/1999/xlink" content-type="dwc:scientificNameAuthorship" xlink:type="simple">Smith, 1858</named-content>; <bold>Location:</bold> island: <named-content xmlns:xlink="http://www.w3.org/1999/xlink" content-type="dwc:island" xlink:type="simple">La Réunion</named-content>; country: <named-content xmlns:xlink="http://www.w3.org/1999/xlink" content-type="dwc:country" xlink:type="simple">France</named-content>; municipality: <named-content xmlns:xlink="http://www.w3.org/1999/xlink" content-type="dwc:municipality" xlink:type="simple">Etang-Salé</named-content>; locality: <named-content xmlns:xlink="http://www.w3.org/1999/xlink" content-type="dwc:locality" xlink:type="simple">Beach front</named-content>; verbatimElevation: <named-content xmlns:xlink="http://www.w3.org/1999/xlink" content-type="dwc:verbatimElevation" xlink:type="simple">11 m</named-content>; decimalLatitude: <named-content xmlns:xlink="http://www.w3.org/1999/xlink" content-type="dwc:decimalLatitude" xlink:type="simple">-21.26250</named-content>; decimalLongitude: <named-content xmlns:xlink="http://www.w3.org/1999/xlink" content-type="dwc:decimalLongitude" xlink:type="simple">55.33278</named-content>; <bold>Identification:</bold> identifiedBy: <named-content xmlns:xlink="http://www.w3.org/1999/xlink" content-type="dwc:identifiedBy" xlink:type="simple">D. Carval, T. Ramage</named-content>; <bold>Event:</bold> samplingProtocol: <named-content xmlns:xlink="http://www.w3.org/1999/xlink" content-type="dwc:samplingProtocol" xlink:type="simple">aspirator</named-content>; verbatimEventDate: <named-content xmlns:xlink="http://www.w3.org/1999/xlink" content-type="dwc:verbatimEventDate" xlink:type="simple">25.IV.2023</named-content>; habitat: <named-content xmlns:xlink="http://www.w3.org/1999/xlink" content-type="dwc:habitat" xlink:type="simple">beach front</named-content>; <bold>Record Level:</bold> collectionID: <named-content xmlns:xlink="http://www.w3.org/1999/xlink" content-type="dwc:collectionID" xlink:type="simple">CDC</named-content></p></list-item></list></tp:treatment-sec><tp:treatment-sec sec-type="Diagnosis"><title>Diagnosis</title><p>This species can be confused with the two other <italic><tp:taxon-name><tp:taxon-name-part taxon-name-part-type="genus" reg="Solenopsis">Solenopsis</tp:taxon-name-part></tp:taxon-name></italic> species (<italic><tp:taxon-name><tp:taxon-name-part taxon-name-part-type="genus" reg="Solenopsis">Solenopsis</tp:taxon-name-part> <tp:taxon-name-part taxon-name-part-type="species" reg="geminata">geminata</tp:taxon-name-part></tp:taxon-name></italic> (Fabricius, 1804) and <italic><tp:taxon-name><tp:taxon-name-part taxon-name-part-type="genus" reg="Solenopsis">Solenopsis</tp:taxon-name-part> <tp:taxon-name-part taxon-name-part-type="species" reg="mameti">mameti</tp:taxon-name-part></tp:taxon-name></italic> Donisthorpe, 1946) as well as with the three <italic><tp:taxon-name><tp:taxon-name-part taxon-name-part-type="genus" reg="Cardiocondyla">Cardiocondyla</tp:taxon-name-part></tp:taxon-name></italic> species reported from La Réunion Island: <italic><tp:taxon-name><tp:taxon-name-part taxon-name-part-type="genus" reg="Cardiocondyla">Cardiocondyla</tp:taxon-name-part> <tp:taxon-name-part taxon-name-part-type="species" reg="emeryi">emeryi</tp:taxon-name-part></tp:taxon-name></italic> Forel, 1881, <italic><tp:taxon-name><tp:taxon-name-part taxon-name-part-type="genus" reg="Cardiocondyla">Cardiocondyla</tp:taxon-name-part> <tp:taxon-name-part taxon-name-part-type="species" reg="itsukii">itsukii</tp:taxon-name-part></tp:taxon-name></italic> and <italic><tp:taxon-name><tp:taxon-name-part taxon-name-part-type="genus" reg="Cardiocondyla">Cardiocondyla</tp:taxon-name-part> <tp:taxon-name-part taxon-name-part-type="species" reg="wroughtonii">wroughtonii</tp:taxon-name-part></tp:taxon-name></italic> (Forel, 1890). It differs from other <italic><tp:taxon-name><tp:taxon-name-part taxon-name-part-type="genus" reg="Solenopsis">Solenopsis</tp:taxon-name-part></tp:taxon-name></italic> by its enlarged postpetiole and from <italic><tp:taxon-name><tp:taxon-name-part taxon-name-part-type="genus" reg="Cardiocondyla">Cardiocondyla</tp:taxon-name-part></tp:taxon-name></italic> species by its 2-segmented antennal club and the absence of propodeal spines (Fig. <xref ref-type="fig" rid="F13890073">9</xref>).</p></tp:treatment-sec><tp:treatment-sec sec-type="Distribution"><title>Distribution</title><p>This introduced species is native to south-eastern regions of the United States, Caribbean, Central America and South America. It has been introduced to several African countries and islands, as well as the Philippines and Oceania (French Polynesia, Galápagos, Hawaii) (<xref ref-type="bibr" rid="B13863581">Pacheco and Mackay 2013</xref>).</p></tp:treatment-sec><tp:treatment-sec sec-type="Ecology"><title>Ecology</title><p>According to <xref ref-type="bibr" rid="B13863615">Wetterer (2019)</xref>, this intermediate-sized invasive species behaves more like a small fire ant rather than a thief ant. This species forages on the ground and may be collected at bait traps and nests under rocks and logs (<xref ref-type="bibr" rid="B13863581">Pacheco and Mackay 2013</xref>).</p></tp:treatment-sec><tp:treatment-sec><!--Section generated to contain objects referenced in tp:taxon-treatment.--><fig id="F13890073" position="float" orientation="portrait"><object-id xmlns:xlink="http://www.w3.org/1999/xlink" content-type="arpha" xlink:type="simple">DE0B644C-F178-576A-999D-7E4FAA3BF9E1</object-id><object-id xmlns:xlink="http://www.w3.org/1999/xlink" content-type="doi" xlink:type="simple">10.3897/BDJ.14.e188364.figure9</object-id><label>Figure 9.</label><caption><p>Full-face, lateral and dorsal view of a <italic><tp:taxon-name><tp:taxon-name-part taxon-name-part-type="genus" reg="Solenopsis">Solenopsis</tp:taxon-name-part> <tp:taxon-name-part taxon-name-part-type="species" reg="globularia">globularia</tp:taxon-name-part></tp:taxon-name></italic> worker (photographer: April Nobile, CASENT0173279 from <ext-link xmlns:xlink="http://www.w3.org/1999/xlink" ext-link-type="uri" xlink:href="https://www.antweb.org/" xlink:type="simple">https://www.antweb.org/</ext-link>).</p></caption><graphic xmlns:xlink="http://www.w3.org/1999/xlink" xlink:href="bdj-14-e188364-g009.png" position="float" id="oo_1536571.png" orientation="portrait" xlink:type="simple"><uri content-type="original_file" xlink:type="simple">https://binary.pensoft.net/fig/1536571</uri></graphic></fig></tp:treatment-sec><ref-list><ref id="B13863581"><element-citation xmlns:xlink="http://www.w3.org/1999/xlink" publication-type="book" xlink:type="simple"><person-group person-group-type="author"><name name-style="western"><surname>Pacheco</surname><given-names>Jose A.</given-names></name><name name-style="western"><surname>Mackay</surname><given-names>William P.</given-names></name></person-group><year>2013</year><source>The systematics and biology of the New World thief ants of the genus <italic><tp:taxon-name><tp:taxon-name-part taxon-name-part-type="genus" reg="Solenopsis">Solenopsis</tp:taxon-name-part></tp:taxon-name></italic> (<tp:taxon-name><tp:taxon-name-part taxon-name-part-type="order">Hymenoptera</tp:taxon-name-part></tp:taxon-name>: <tp:taxon-name><tp:taxon-name-part taxon-name-part-type="family">Formicidae</tp:taxon-name-part></tp:taxon-name>)</source><publisher-name>Edwin Mellen Press Lewiston, New York</publisher-name><pub-id pub-id-type="doi">10.13140/2.1.1126.1448</pub-id></element-citation></ref><ref id="B13863615"><element-citation xmlns:xlink="http://www.w3.org/1999/xlink" publication-type="article" xlink:type="simple"><person-group person-group-type="author"><name name-style="western"><surname>Wetterer</surname><given-names>James Kelly</given-names></name></person-group><year>2019</year><article-title>Geographic Spread of <italic><tp:taxon-name><tp:taxon-name-part taxon-name-part-type="genus" reg="Solenopsis">Solenopsis</tp:taxon-name-part> <tp:taxon-name-part taxon-name-part-type="species" reg="globularia">globularia</tp:taxon-name-part></tp:taxon-name></italic> (<tp:taxon-name><tp:taxon-name-part taxon-name-part-type="order">Hymenoptera</tp:taxon-name-part></tp:taxon-name>, <tp:taxon-name><tp:taxon-name-part taxon-name-part-type="family">Formicidae</tp:taxon-name-part></tp:taxon-name>)</article-title><source>Sociobiology</source><volume>66</volume><issue>2</issue><fpage>257</fpage><lpage>262</lpage><uri xlink:type="simple">http://periodicos.uefs.br/index.php/sociobiology/article/view/4333</uri><pub-id pub-id-type="doi">10.13102/sociobiology.v66i2.4333</pub-id></element-citation></ref></ref-list></tp:taxon-treatment>
